# Supplementary material for: Temporal and protein-specific S-palmitoylation supports synaptic and neural network plasticity
Source: Cell Mol Life Sci. 2025 Oct 11;82(1):355. doi: 10.1007/s00018-025-05893-5 (PMC12515174; doi:10.1007/s00018-025-05893-5)
Supplement: Supplementary file 2 — (XLSX 1.78 MB) [file 18_2025_5893_MOESM2_ESM.xlsx]

## Sheet: All_Proteins_INPUT
Protein names	Gene names	Log2FC INPUT Stim 37oC vs INPUT Ctlr 37oC	-Log10 p-value INPUT Stim 37oC vs INPUT Ctlr 37oC	q-value INPUT Stim 37oC vs INPUT Ctlr 37oC	T-test Significant (2-sided, paired, S0=0.1, FDR=0.05) INPUT Stim 37oC vs INPUT Ctlr 37oC	Log2FC INPUT Ctlr 37oC vs INPUT Ctlr 4oC	-Log10 p-value INPUT Ctlr 37oC vs INPUT Ctlr 4oC	q-value INPUT Ctlr 37oC vs INPUT Ctlr 4oC	T-test Significant (2-sided, paired, S0=0.1, FDR=0.05) INPUT Ctlr 37oC vs INPUT Ctlr 4oC	INPUT Ctlr 4oC_1	INPUT Ctlr 37oC_1	INPUT Stim 37oC_1	INPUT Ctlr 4oC_2	INPUT Ctlr 37oC_2	INPUT Stim 37oC_2	INPUT Ctlr 4oC_3	INPUT Ctlr 37oC_3	INPUT Stim 37oC_3	INPUT Ctlr 4oC_4	INPUT Ctlr 37oC_4	INPUT Stim 37oC_4	Razor + unique peptides INPUT	Q-value	Score	Intensity	MS/MS count	Intensity INPUT	iBAQ INPUT	Protein IDs	Majority protein IDs
[3-methyl-2-oxobutanoate dehydrogenase [lipoamide]] kinase, mitochondrial	Bckdk	0.185083	1.06906	0.415683		-0.0142124	0.0528769	0.845348		-2.25632	-2.29746	-2.02955	-2.32556	-2.28773	-2.04214	-2.25155	-2.06055	-2.09434	-2.13258	-2.37712	-2.1165	4	0	20.512	296230000	6	296230000	14106000	Q00972;A0A0H2UHR5	Q00972;A0A0H2UHR5
[Protein ADP-ribosylarginine] hydrolase	Adprh	0.0237756	0.959132	0.913264		0.258781	4.23401	0.00503057	+	0.672493	0.913401	0.911802	0.597332	0.848976	0.885719	0.620115	0.887409	0.902386	0.619946	0.895224	0.940205	7	0	32.342	841910000	9	841910000	49524000	Q02589	Q02589
[Pyruvate dehydrogenase (acetyl-transferring)] kinase isozyme 1, mitochondrial	Pdk1	-0.0117052	0.130985	0.960523		0.132765	1.59755	0.122052		-1.36401	-1.19258	-1.298	-1.44508	-1.24507	-1.22345	-1.36676	-1.3042	-1.30382	-1.33467	-1.23762	-1.20103	8	0	33.049	292010000	8	292010000	12167000	Q63065;F1MA54	Q63065;F1MA54
[Pyruvate dehydrogenase (acetyl-transferring)] kinase isozyme 2, mitochondrial	Pdk2	0.0914876	0.423258	0.788444		-0.0186625	0.0740808	0.792201		-0.134241	-0.404154	-0.128181	-0.398127	-0.365425	-0.491256	-0.306961	-0.179684	0.00638199	-0.214247	-0.178963	-0.14922	4	0	13.4	597420000	4	597420000	31443000	Q64536;F1LMM8	Q64536;F1LMM8
[Pyruvate dehydrogenase [acetyl-transferring]]-phosphatase 1, mitochondrial	Pdp1	0.0723593	1.09586	0.752348		-0.0153575	0.0353689	0.867553		-0.252363	-0.486317	-0.374186	-0.298672	-0.574968	-0.450917	-0.376936	-0.0578918	-0.0107822	-0.343182	-0.213406	-0.20726	3	0	12.976	239170000	3	239170000	7247500	O88483;A0A0G2QC17;A1L1J4	O88483;A0A0G2QC17;A1L1J4
1,5-anhydro-D-fructose reductase	Akr1e2	0.0577848	0.223057	0.874754		0.0957119	0.412319	0.295927		-1.88688	-1.56959	-1.77568	-1.88987	-1.71576	-1.63252	-1.81637	-1.80911	-1.72567	-1.74321	-1.85902	-1.58847	1	0	6.3585	69793000	1	69793000	3673300	Q5U1Y4	Q5U1Y4
10 kDa heat shock protein, mitochondrial	Hspe1	0.071353	0.416672	0.812628		0.0893412	0.596983	0.262263		3.20685	3.39573	3.33011	3.29508	3.50333	3.76728	3.35662	3.32765	3.34468	3.33324	3.32244	3.39249	13	0	85.813	44945000000	44	44489000000	5561200000	P26772;A0A0G2JTG1	P26772;A0A0G2JTG1
10-formyltetrahydrofolate dehydrogenase	Aldh1l2	0.123828	1.0774	0.600215		0.0863867	0.454253	0.302951		-0.817076	-0.538986	-0.5508	-0.753458	-0.60424	-0.476261	-0.840332	-0.901219	-0.73568	-0.851515	-0.872388	-0.658779	6	0	17.397	279250000	6	279250000	5077200	D3ZTP0	D3ZTP0
14-3-3 protein beta/alpha;14-3-3 protein beta/alpha, N-terminally processed	Ywhab	0.0242686	0.0968158	0.938419		0.0825639	0.275172	0.392762		3.92063	3.7152	3.96548	3.72601	3.71632	3.71553	3.70628	3.98221	4.00746	3.80106	4.07052	3.89284	10	0	323.31	34657000000	51	34602000000	2471600000	P35213	P35213
14-3-3 protein epsilon	Ywhae	0.0330019	0.234696	0.913615		0.175962	2.21526	0.0648469		5.49132	5.64505	5.63176	5.49436	5.61025	5.80106	5.42106	5.6285	5.632	5.44549	5.67228	5.62326	24	0	303.78	105980000000	190	105560000000	6209400000	P62260	P62260
14-3-3 protein eta	Ywhah	0.0307822	0.344661	0.907324		0.0993395	2.2377	0.14947		4.7519	4.8588	4.88074	4.78761	4.84618	4.964	4.77336	4.88264	4.9223	4.82209	4.9447	4.88842	19	0	315.98	45597000000	108	45569000000	2848000000	P68511;A0A0G2K2B8	P68511;A0A0G2K2B8
14-3-3 protein gamma;14-3-3 protein gamma, N-terminally processed	Ywhag	0.0162086	0.147567	0.941177		0.164104	2.20958	0.0731655		4.7271	4.95275	4.86958	4.8844	4.9974	5.1002	4.76325	4.91022	4.96168	4.78664	4.95744	4.95118	14	0	237.53	98875000000	110	98771000000	6173200000	P61983	P61983
14-3-3 protein theta	Ywhaq	0.0225205	0.2204	0.928205		0.186	2.00611	0.0642322		3.48186	3.60996	3.64065	3.50776	3.73058	3.83588	3.54095	3.67784	3.71394	3.49463	3.75082	3.66881	19	0	256.42	23547000000	46	23536000000	1681100000	P68255	P68255
14-3-3 protein zeta/delta	Ywhaz	0.0373316	0.267268	0.90176		0.193865	1.87849	0.0646678		5.45959	5.57984	5.59321	5.4965	5.63943	5.83069	5.40667	5.67675	5.68467	5.43082	5.67303	5.6098	26	0	323.31	186560000000	271	185840000000	13274000000	P63102;A0A0G2JV65	P63102;A0A0G2JV65
15 kDa selenoprotein	Sept15	0.00158882	0.0133285	0.99553		0.000468731	0.0027476	0.994614		0.744564	0.880711	0.867197	0.815733	0.856007	0.766012	0.856937	0.755007	0.767513	0.806831	0.734217	0.831573	3	0	23.425	756560000	8	756560000	84062000	A0A0G2KAY8;Q923V8	A0A0G2KAY8;Q923V8
1-acyl-sn-glycerol-3-phosphate acyltransferase	Agpat1	0.0206044	0.201305	0.935385		0.0349808	0.539572	0.504847		-1.28574	-1.20139	-1.24355	-1.5149	-1.54875	-1.59238	-1.36242	-1.34522	-1.23291	-1.3639	-1.29168	-1.23577	4	0	14.227	437530000	5	423150000	35262000	Q6MG85	Q6MG85
1-acyl-sn-glycerol-3-phosphate acyltransferase delta	Agpat4	0.0551853	0.436879	0.829736		0.00693083	0.0439765	0.902417		1.78718	1.9142	1.83333	2.01398	2.04971	2.08223	1.98376	1.8571	2.01049	1.96151	1.95313	2.06883	6	0	25.575	1413000000	12	1401500000	63705000	A0A0G2JWH4;Q924S1	A0A0G2JWH4;Q924S1
1-phosphatidylinositol 4,5-bisphosphate phosphodiesterase beta-1;Phosphoinositide phospholipase C	Plcb1	6.62804e-05	0.000777275	0.999697		0.140066	1.1953	0.134307		4.41165	4.4086	4.48582	4.35163	4.51152	4.46549	4.38787	4.58854	4.58631	4.39347	4.59622	4.56754	45	0	323.31	10718000000	73	10718000000	175710000	P10687;F1M084;R9PXY3	P10687;F1M084;R9PXY3
1-phosphatidylinositol 4,5-bisphosphate phosphodiesterase delta-1	Plcd1	0.0467007	0.777251	0.822533		0.120483	0.549178	0.227894		-1.94486	-1.73163	-1.74094	-1.99462	-2.03837	-1.94718	-1.88719	-1.90963	-1.82006	-2.27116	-1.93627	-1.92091	1	0	8.3579	145770000	2	145770000	4287300	P10688	P10688
1-phosphatidylinositol 4,5-bisphosphate phosphodiesterase epsilon-1;Phosphoinositide phospholipase C	Plce1	-0.123302	0.4321	0.752419		0.0402331	0.0775462	0.708943		0.337559	-0.0641708	0.12743	-0.241796	-0.278908	-0.643981	-0.104391	0.35	0.143711	0.176723	0.322105	0.20866	2	0.0029756	1.9816	934580000	2	934580000	8816800	Q99P84;G3V9X9	Q99P84;G3V9X9
1-phosphatidylinositol 4,5-bisphosphate phosphodiesterase gamma-1;Phosphoinositide phospholipase C	Plcg1	0.0190992	0.0886712	0.948961		0.244538	1.47175	0.0632643		0.427132	0.865074	0.668749	0.52331	0.736843	0.812649	0.444899	0.618963	0.666498	0.510014	0.662624	0.812006	9	0	56.318	679480000	9	679480000	10453000	P10686;G3V845	P10686;G3V845
2,3-cyclic-nucleotide 3-phosphodiesterase	Cnp	0.0385809	0.349438	0.89102		0.156348	1.2658	0.118051		5.45104	5.53899	5.64343	5.7081	5.77126	5.86231	5.68892	5.87837	5.92629	5.65435	5.93917	5.85009	38	0	323.31	270740000000	250	268920000000	9959800000	P13233	P13233
2,4-dienoyl-CoA reductase, mitochondrial	Decr1	0.0365114	0.568841	0.880351		-0.0148067	0.15247	0.77314		1.74146	1.80256	1.80305	1.79358	1.82331	1.80689	1.84835	1.77797	1.83993	1.56936	1.48968	1.58969	8	0	47.58	1457800000	11	1457800000	72888000	Q64591;G3V734	Q64591;G3V734
2,5-phosphodiesterase 12	Pde12	-0.00964247	0.832698	0.66754		0.120309	0.419863	0.259664		-2.43064	-2.01173	-2.28253	-2.29142	-2.1313	-2.22088	-2.14391	-2.28479	-2.39858	-2.25739	-2.2143	-2.19936	3	0	5.3921	66022000	3	66022000	2640900	Q6AXQ5;Q6TUH0	Q6AXQ5;Q6TUH0
25-hydroxycholesterol 7-alpha-hydroxylase	Cyp7b1	-0.0136095	0.118832	0.958481		0.0283701	1.34663	0.521552		-0.546957	-0.505121	-0.446878	-0.488132	-0.481133	-0.566047	-0.551502	-0.509021	-0.513798	-0.57235	-0.550186	-0.469133	4	0	28.109	376500000	5	376500000	17929000	Q63688;G3V787;A0A0G2K4N5	Q63688;G3V787;A0A0G2K4N5
26S protease regulatory subunit 4	Psmc1	-0.0175765	0.108402	0.986655		0.0991782	0.198115	0.686548		2.46682	2.52624	2.48891	2.46533	2.46705	2.47343	2.50716	2.36511	2.41136	2.47174	2.46258	2.46823	15	0	155.79	2472600000	23	2472600000	98904000	P62193	P62193
26S protease regulatory subunit 6A	Psmc3	-0.0215435	0.0522395	0.995187		0.0994396	0.0746707	0.884441		2.68067	2.75564	2.71092	2.7385	2.73729	2.71023	2.71516	2.63195	2.69971	2.68121	2.72017	2.7088	20	0	195.88	3270200000	31	3270200000	121120000	Q63569;Q6P6U2	Q63569;Q6P6U2
26S protease regulatory subunit 6B	Psmc4	-0.0255105	0.00814538	0.997762		0.0997009	1.06009	0.38527		1.21313	1.15319	1.11862	1.16837	1.14987	1.12566	1.15763	1.14348	1.13115	1.18274	1.09113	1.16474	13	0	91.108	1922500000	24	1922500000	76899000	Q63570	Q63570
26S protease regulatory subunit 7	Psmc2	-0.0294775	0.145449	0.938559		0.0999623	0.13205	0.686192		1.60119	1.81033	1.66594	1.7017	1.78657	1.75223	1.72843	1.59169	1.63187	1.67666	1.63051	1.69405	20	0	133.46	2668100000	27	2668100000	95288000	G3V7L6;Q63347	G3V7L6;Q63347
26S protease regulatory subunit 8	Psmc5	-0.0334445	0.238116	0.957815		0.100224	0.177287	0.76323		2.67109	2.76609	2.70694	2.70167	2.72094	2.70286	2.7442	2.68661	2.71291	2.73062	2.73405	2.73939	19	0	181.91	3266400000	33	3266400000	136100000	P62198	P62198
26S proteasome non-ATPase regulatory subunit 1	Psmd1	-0.0374115	0.239901	0.949227		0.100485	0.609818	0.389117		1.95348	1.95539	1.98895	1.88004	1.85796	1.92028	1.90594	2.02227	1.99286	1.89253	2.00647	1.99293	18	0	182.38	2466200000	23	2466200000	52472000	G3V8B6;O88761;A0A0G2JTW5	G3V8B6;O88761;A0A0G2JTW5
26S proteasome non-ATPase regulatory subunit 11	Psmd11	-0.0413785	0.126805	0.954934		0.100746	0.307245	0.483815		1.67975	1.55463	1.67966	1.48718	1.56351	1.55733	1.55332	1.7097	1.6995	1.58703	1.66707	1.61316	16	0	115.76	2360100000	20	2360100000	87410000	F1LMZ8;A0A0G2JWX1;D3Z950	F1LMZ8;A0A0G2JWX1;D3Z950
26S proteasome non-ATPase regulatory subunit 13	Psmd13	-0.0453455	0.054757	0.982093		0.101008	0.284186	0.603475		1.8977	1.81302	1.90804	1.74763	1.81303	1.71446	1.83569	1.87128	1.93349	1.84551	1.94626	1.85478	9	0	73.836	1667400000	17	1667400000	64131000	B0BN93	B0BN93
26S proteasome non-ATPase regulatory subunit 2	Psmd2	-0.0493125	0.171907	0.970503		0.101269	0.00798675	0.984374		2.88083	2.90666	2.89895	2.91449	2.95809	2.95822	2.96437	2.83607	2.8982	2.85452	2.91772	2.89737	19	0	124.2	3741900000	24	3741900000	76366000	Q4FZT9	Q4FZT9
26S proteasome non-ATPase regulatory subunit 9	Psmd9	-0.0532795	0.631353	0.78609		0.101531	1.40404	0.0864936		-0.930813	-0.626196	-0.821672	-0.853758	-0.644182	-0.59335	-1.05266	-0.870951	-0.928238	-0.857138	-0.809591	-0.911985	4	0	17.328	706420000	4	706420000	58868000	Q9WTV5;G3V9P0	Q9WTV5;G3V9P0
28 kDa heat- and acid-stable phosphoprotein	Pdap1	-0.0572465	0.757311	0.600122		0.101792	0.143666	0.575777		0.910603	1.12141	0.936096	0.774233	1.06731	1.12575	0.829596	0.844269	0.459661	0.852156	0.545137	0.411867	5	0	25.533	915680000	6	915680000	130810000	Q62785	Q62785
28S ribosomal protein S15, mitochondrial	Mrps15	-0.0612135	0.0380741	0.98737		0.102053	0.826904	0.384629		-0.474337	-0.43989	-0.397699	-0.544518	-0.435141	-0.504635	-0.453449	-0.390762	-0.471731	-0.563931	-0.575138	-0.443861	3	0	7.8942	243360000	4	243360000	16224000	Q5XI37	Q5XI37
28S ribosomal protein S25, mitochondrial	Mrps25	-0.0651805	0.630607	0.666308		0.102315	0.0222654	0.927151		-0.960571	-1.25683	-0.882168	-1.17526	-1.02152	-0.914282	-1.01122	-0.968709	-0.790136	-0.976551	-0.903582	-0.993708	2	0	9.0198	325720000	2	325720000	36191000	Q4QR80	Q4QR80
28S ribosomal protein S26, mitochondrial	Mrps26	-0.0691475	0.247621	0.908043		0.102576	1.5132	0.0638377		-2.39275	-2.0351	-2.20501	-2.50339	-2.20841	-2.24679	-2.37598	-2.29998	-2.2126	-2.33505	-2.12321	-2.13856	2	0	5.2963	365470000	4	365470000	36547000	Q9EPJ3	Q9EPJ3
28S ribosomal protein S31, mitochondrial	Mrps31	-0.0731145	0.475124	0.928813		0.102837	0.248206	0.684506		-0.144377	-0.0330009	-0.0505199	0.0852699	0.0456505	0.056036	0.0201702	0.0092411	0.0746765	-0.0360909	-0.0123844	0.0083313	4	0	23.225	231500000	5	231500000	10523000	B0BN56	B0BN56
28S ribosomal protein S7, mitochondrial	Mrps7	-0.0770815	0.332427	0.844613		0.103099	0.535393	0.233044		0.567867	0.62516	0.553875	0.671129	0.696095	0.659494	0.668709	0.401039	0.528889	0.684641	0.402878	0.595079	2	0	14.858	220260000	3	220260000	16943000	Q5I0K8	Q5I0K8
2-deoxynucleoside 5-phosphate N-hydrolase 1	Dnph1	-0.0810485	0.43481	0.820682		0.10336	0.869351	0.129881		-2.34802	-2.2106	-2.3049	-2.30195	-2.34963	-2.21985	-2.51853	-2.15497	-2.11956	-2.5141	-2.23912	-2.0438	3	0	5.73	239560000	5	239560000	29945000	O35820	O35820
2-hydroxyacylsphingosine 1-beta-galactosyltransferase	Ugt8	-0.0850155	0.234027	0.924301		0.103621	0.24536	0.475391		1.22444	1.09583	1.16508	1.11623	1.07175	1.08608	1.30951	1.57226	1.48748	1.29234	1.42795	1.33126	9	0	30.579	1119500000	16	1119500000	43057000	Q09426	Q09426
2-methoxy-6-polyprenyl-1,4-benzoquinol methylase, mitochondrial	Coq5	-0.0889825	0.620936	0.747653		0.103883	1.41548	0.330756		-2.85744	-2.80556	-2.75361	-2.84811	-2.75631	-2.81869	-2.86423	-2.83143	-2.68067	-2.75567	-2.72738	-2.4947	2	0	9.2175	274910000	2	274910000	14469000	Q4G064	Q4G064
2-oxoglutarate dehydrogenase, mitochondrial	Ogdh	-0.0929495	1.54778	0.735008		0.104144	0.188852	0.720272		4.16995	4.25744	4.31199	4.2443	4.31885	4.39838	4.22772	4.15655	4.27451	4.24163	4.2271	4.26157	41	0	323.31	22304000000	89	22242000000	517250000	Q5XI78	Q5XI78
2-oxoisovalerate dehydrogenase subunit alpha, mitochondrial	Bckdha	-0.0969165	1.23102	0.715426		0.104406	0.252588	0.557346		1.02042	1.16066	1.19583	1.02501	1.14455	1.18566	1.10198	1.0035	1.15784	1.06512	1.052	1.16714	8	0	74.213	1090500000	14	1090500000	41943000	P11960;F7EV94	P11960;F7EV94
2-oxoisovalerate dehydrogenase subunit beta, mitochondrial	Bckdhb	-0.100883	0.368218	0.840069		0.104667	0.0114885	0.968945		-1.04003	-0.946686	-0.949863	-0.979088	-0.843641	-0.903457	-0.981363	-1.06275	-0.996529	-0.975264	-1.11325	-0.905493	3	0	25.004	124350000	3	124350000	7772100	A0A0A0MXW1;P35738	A0A0A0MXW1;P35738
3(2),5-bisphosphate nucleotidase 1	Bpnt1	-0.10485	0.0852553	0.967093		0.104928	0.581511	0.227921		0.984085	0.874517	1.00126	0.687946	0.774738	0.724388	0.814867	1.08462	1.02767	0.810472	1.0305	0.965729	8	0	63.704	1301600000	13	1301600000	61982000	A0A0G2K0V3;Q9Z1N4	A0A0G2K0V3;Q9Z1N4
39S ribosomal protein L10, mitochondrial	Mrpl10	-0.108817	0.0180189	0.994332		0.10519	0.145889	0.669094		0.123735	0.312387	0.115385	0.0132427	0.127594	0.162319	0.122673	-0.00702477	0.0581932	0.139772	0.0847912	0.167418	2	0	12.205	153130000	2	153130000	9570600	P0C2C4;D3ZX69	P0C2C4;D3ZX69
39S ribosomal protein L11, mitochondrial	Mrpl11	-0.112784	0.519749	0.821186		0.105451	0.0847912	0.812069		-0.403126	-0.591722	-0.425945	-0.521452	-0.490595	-0.453177	-0.532936	-0.500648	-0.419495	-0.500391	-0.432354	-0.487782	2	0	6.5474	183830000	3	183830000	14140000	Q5XIE3;A0A0G2JYU2	Q5XIE3;A0A0G2JYU2
39S ribosomal protein L14, mitochondrial	Mrpl14	-0.116751	0.452483	0.789196		0.105712	0.0683924	0.779927		-1.51098	-1.21327	-1.51274	-1.40529	-1.30278	-1.263	-1.29856	-1.51536	-1.63448	-1.34869	-1.44185	-1.41203	2	0	4.4061	131810000	3	131810000	14645000	Q7M0E7	Q7M0E7
39S ribosomal protein L16, mitochondrial	Mrpl16	-0.120718	0.0375133	0.97934		0.105974	0.0200209	0.940531		-3.54887	-3.47639	-3.50676	-3.689	-3.50311	-3.7529	-3.69606	-3.89153	-3.77556	-3.81431	-3.89784	-3.68847	1	0	3.6362	29703000	1	29703000	2700200	Q5M818	Q5M818
39S ribosomal protein L17, mitochondrial	Mrpl17	-0.124685	0.275638	0.845834		0.106235	0.0708631	0.781407		-3.12211	-3.34104	-3.1627	-3.07026	-3.03337	-3.24965	-3.25727	-2.97232	-3.05896	-2.99766	-3.01485	-3.12827	2	0.00045239	2.9806	62741000	2	62741000	5228400	Q6PDW6	Q6PDW6
39S ribosomal protein L2, mitochondrial	Mrpl2	-0.128652	0.00300772	0.997821		0.106497	0.282089	0.432976		-2.82813	-2.71031	-2.79398	-2.74538	-2.67213	-2.81856	-3.08327	-2.83501	-2.87744	-2.79048	-2.97063	-2.69456	1	0.00023218	3.3618	29570000	1	29570000	1971300	Q498T4	Q498T4
39S ribosomal protein L22, mitochondrial	Mrpl22	-0.132619	0.0673644	0.934307		0.106758	0.0227269	0.900091		-4.7162	-5.23232	-4.6624	-4.90196	-5.08059	-4.85875	-4.83647	-4.50273	-4.63723	-4.75467	-4.45044	-4.92938	3	0	6.6052	132280000	4	132280000	8818600	A0A0H2UHT3;P0C2C0	A0A0H2UHT3;P0C2C0
39S ribosomal protein L24, mitochondrial	Mrpl24	-0.136586	1.37207	0.418655		0.107019	0.213161	0.591727		-3.41633	-3.56127	-3.34124	-3.65439	-3.59204	-3.41426	-3.45637	-3.31342	-3.2923	-3.45461	-3.37396	-3.16471	3	0	8.2811	166910000	4	166910000	13909000	Q66H47	Q66H47
39S ribosomal protein L3, mitochondrial	Mrpl3	-0.140553	0.912818	0.739796		0.107281	0.0912132	0.735216		0.125	0.238886	0.227896	0.218508	0.367659	0.439407	0.241314	-0.0412884	0.155029	0.153034	0.0681534	0.179209	3	0	30.757	186040000	4	186040000	9302200	G3V7P3;P18665	G3V7P3;P18665
39S ribosomal protein L30, mitochondrial	Mrpl30	-0.14452	0.506369	0.786111		0.107542	0.450787	0.366831		-2.37111	-2.58039	-2.62486	-2.43491	-2.35392	-2.66243	-2.34848	-2.39898	-2.41851	-2.3419	-2.42377	-2.41009	1	0.0021464	2.1087	38015000	2	38015000	3801500	A0A0H2UI42;P0C2C1	A0A0H2UI42;P0C2C1
39S ribosomal protein L37, mitochondrial	Mrpl37	-0.148487	0.729764	0.742547		0.107803	0.559687	0.259712		-1.28218	-1.51428	-1.36617	-1.41171	-1.31277	-1.38056	-1.3425	-1.50452	-1.3487	-1.41948	-1.50363	-1.37628	3	0	7.4784	244830000	5	244830000	8161000	Q6AXT0;A0A0G2KA48	Q6AXT0;A0A0G2KA48
39S ribosomal protein L38, mitochondrial	Mrpl38	-0.152454	1.29561	0.734774		0.108065	0.0143993	0.970842		-3.24166	-3.21591	-3.14339	-3.25229	-3.21834	-3.06584	-3.31363	-3.24047	-3.18194	-3.15669	-3.28181	-3.2453	2	0	3.9618	59208000	2	59208000	2819400	Q5PQN9	Q5PQN9
39S ribosomal protein L40, mitochondrial	Mrpl40	-0.156421	0.994268	0.685877		0.108326	0.99607	0.270023		-0.169615	-0.10354	-0.0543652	-0.176605	-0.160091	0.0388203	-0.198957	-0.157787	-0.0109043	-0.258917	-0.107374	-0.0967846	5	0	31.736	396750000	7	396750000	36068000	P83565	P83565
39S ribosomal protein L41, mitochondrial	Mrpl41;RGD1560917	-0.160388	0.471108	0.892407		0.108587	0.650303	0.502902		0.450352	0.490488	0.514526	0.456621	0.550739	0.535391	0.397289	0.39608	0.51932	0.500536	0.502972	0.510138	2	0	8.7079	254420000	5	254420000	31803000	Q5BJX1;D3ZH23	Q5BJX1;D3ZH23
39S ribosomal protein L46, mitochondrial	Mrpl46	-0.164355	1.51057	0.030961	+	0.108849	0.133077	0.576254		-2.68811	-3.1667	-2.82486	-3.06473	-2.7882	-2.25028	-2.73474	-2.80494	-2.53498	-3.19618	-3.15717	-2.307	2	0	8.3718	217120000	4	217120000	13570000	Q5RK00	Q5RK00
39S ribosomal protein L9, mitochondrial	Mrpl9	-0.168322	0.340811	0.904588		0.10911	1.09766	0.177914		-1.7454	-1.51825	-1.53663	-1.77502	-1.67321	-1.72061	-1.76079	-1.69909	-1.59603	-1.62691	-1.58454	-1.49071	3	0	10.191	152820000	3	152820000	9551100	Q641X9	Q641X9
3-hydroxyacyl-CoA dehydrogenase type-2	Hsd17b10	-0.172289	0.882141	0.843131		0.109372	0.903176	0.324322		2.5652	2.6878	2.69236	2.60378	2.68723	2.76374	2.64263	2.64667	2.65507	2.60558	2.62747	2.69624	18	0	238.93	7761100000	30	7761100000	554360000	O70351;B0BMW2	O70351;B0BMW2
3-hydroxyisobutyrate dehydrogenase, mitochondrial	Hibadh	-0.176256	1.2077	0.66178		0.109633	0.093639	0.804828		2.20581	2.33644	2.34468	2.36561	2.44477	2.53672	2.31356	2.24599	2.38075	2.3405	2.25559	2.42459	13	0	126.92	3633800000	19	3633800000	259560000	P29266	P29266
3-hydroxyisobutyryl-CoA hydrolase, mitochondrial	Hibch	-0.180223	1.86669	0.379322		0.109894	0.562574	0.591801		1.03068	1.08536	1.19007	1.10416	1.15153	1.36601	1.05022	1.08154	1.26403	1.106	1.07577	1.1746	7	0	26.283	1054800000	11	1054800000	43951000	Q5XIE6	Q5XIE6
3-ketoacyl-CoA thiolase A, peroxisomal;3-ketoacyl-CoA thiolase B, peroxisomal	Acaa1a;Acaa1b	-0.18419	1.7412	0.735437		0.110156	2.19725	0.0559157		0.974001	1.18744	1.21384	1.2738	1.38736	1.47253	1.63626	1.84431	1.93659	1.46945	1.71529	1.79365	9	0	91.116	1471700000	11	1471700000	63988000	P21775;P07871;F1LPD6	P21775;P07871;F1LPD6
3-ketoacyl-CoA thiolase, mitochondrial	Acaa2	-0.188157	0.820412	0.82208		0.110417	1.37083	0.547865		1.10139	1.14514	1.25056	1.26422	1.29065	1.27349	1.3903	1.41852	1.46824	1.48514	1.49135	1.54614	12	0	162	1044800000	16	1044800000	47491000	P13437;A0A0G2K642;G3V9U2	P13437;A0A0G2K642;G3V9U2
3-mercaptopyruvate sulfurtransferase	Mpst	-0.192124	0.0187592	0.993565		0.110678	0.693441	0.419597		1.85262	1.88594	1.81218	1.90371	1.85694	1.7757	1.87925	1.78718	1.86447	1.89041	1.81541	1.90379	11	0	91.28	4658000000	27	4637900000	309190000	P97532	P97532
3-oxoacyl-[acyl-carrier-protein] synthase, mitochondrial	Oxsm	-0.196091	0.735443	0.785063		0.11094	0.139194	0.709192		0.945185	1.02843	0.988947	1.00675	1.07928	1.13531	1.00437	0.849209	0.974918	1.00279	0.910252	1.06087	5	0	170.64	480930000	7	480930000	21861000	G3V6R7	G3V6R7
3-phosphoinositide-dependent protein kinase 1	Pdpk1	-0.200058	0.0484296	0.995039		0.111201	1.10029	0.166831		1.17643	1.14289	1.11407	1.25862	1.19004	1.12617	1.39807	1.16128	1.17799	1.27237	1.1461	1.20648	8	0	65.192	631460000	11	631460000	24287000	O55173	O55173
40S ribosomal protein S10	Rps10;RGD1564698;LOC100360905	-0.204025	1.69851	0	+	0.111463	2.4281	0	+	0.573259	0.0750217	-0.346926	0.853764	0.418642	-0.700178	0.667484	0.00137329	-0.528608	0.489689	0.0987473	-0.61203	5	0	29.892	1873600000	7	1873600000	234200000	P63326;F1LT36;A0A0H2UI18;D3ZJY5;D3ZH53;D3ZCN9;Q7TP86	P63326;F1LT36;A0A0H2UI18;D3ZJY5
40S ribosomal protein S11	Rps11	-0.207992	2.09897	0	+	0.111724	3.45653	0	+	1.84521	1.04627	0.517395	1.90586	1.24179	0.191973	1.98768	1.12638	0.206459	1.93384	1.11369	0.495619	8	0	31.561	2432500000	11	2432500000	243250000	P62282	P62282
40S ribosomal protein S12	LOC100359593;Rps12;LOC100360573	-0.211959	2.37419	0	+	0.111985	2.30487	0.00216949	+	2.46852	2.15077	1.32699	2.65813	2.28543	1.0788	2.5112	1.96799	1.03482	2.48209	1.9284	1.26724	7	0	48.701	3461200000	20	3461200000	494460000	Q6PDW1;P63324;D3ZHB3;D3ZG05;D3ZV36;D3ZEB8	Q6PDW1;P63324;D3ZHB3
40S ribosomal protein S13	Rps13;LOC683961	-0.215926	1.52785	0.0465747	+	0.112247	1.93173	0.00940408	+	2.16388	1.89539	1.48655	2.31655	2.02723	1.31983	2.26619	1.72505	1.38537	2.17076	1.64619	1.44085	10	0	45.155	3962000000	15	3962000000	440220000	P62278;M0RCY2;F1LMB4	P62278;M0RCY2
40S ribosomal protein S14	Rps14	-0.219893	1.88657	0.0307692	+	0.112508	1.70721	0.0198039	+	1.90631	1.73892	1.28686	2.07537	1.75782	1.14696	1.96727	1.50853	1.06577	2.00934	1.47649	1.25941	6	0	63.57	2713900000	14	2702000000	675510000	P13471;Q6PDV6	P13471;Q6PDV6
40S ribosomal protein S15	Rps15	-0.22386	2.30945	0	+	0.112769	2.149	0.00793388	+	1.22456	0.935356	0.567627	1.45874	1.15121	0.550011	1.35212	0.822252	0.408838	1.19942	0.861759	0.51247	3	0	49.755	1783600000	8	1783600000	254800000	P62845;D3ZAK6	P62845
40S ribosomal protein S15a	LOC691716;Rps15a;Rps15al2;LOC100364191	-0.227827	1.60343	0	+	0.113031	1.68225	0.00194924	+	0.834518	0.499363	-0.315943	1.05098	0.551508	-0.796071	1.0981	0.130199	-0.553015	0.990578	0.133812	-0.285688	3	0	14.533	1320500000	6	1320500000	165060000	A0A0G2K6I0;D3ZLL8;P62246;D3ZZC7;D3ZS61;M0R8U6;A0A0G2K2F6	A0A0G2K6I0;D3ZLL8;P62246;D3ZZC7;D3ZS61
40S ribosomal protein S16	Rps16	-0.231794	1.90883	0	+	0.113292	2.21674	0.0151942	+	1.80762	1.56692	1.05167	1.82088	1.58466	0.789679	1.79844	1.39945	0.934315	1.77589	1.3825	1.04984	8	0	19.809	2177500000	12	2177500000	197960000	P62250;A0A1W2Q631;M0R8S7;M0R4I3	P62250;A0A1W2Q631
40S ribosomal protein S17	Rps17;LOC100364909;LOC100361180;RGD1559955	-0.235761	2.17419	0.0289855	+	0.113554	1.38714	0.111747		2.20597	2.13605	1.74617	2.38559	2.16825	1.69185	2.31208	2.05947	1.76439	2.22838	2.13922	1.89857	6	0	91.272	3699000000	20	3699000000	739800000	P04644;A0A0H2UHQ8;D3ZFA8;D3ZHU9;D3ZKG6;M0R8M8;F1M5B1;D3ZM01	P04644;A0A0H2UHQ8;D3ZFA8;D3ZHU9;D3ZKG6
40S ribosomal protein S18	Rps18;LOC100362298;LOC100912024	-0.239728	2.00773	0	+	0.113815	1.86393	0.0155294	+	1.79043	1.56358	0.923208	1.95846	1.62173	0.632864	1.86562	1.28613	0.702248	1.74745	1.35035	0.892319	7	0	60.804	1739500000	11	1739500000	193270000	P62271;A0A0H2UHT6;D3ZM33;A0A0G2KA79;M0R5K9;M0RCC5;D3ZAU6	P62271;A0A0H2UHT6;D3ZM33;A0A0G2KA79;M0R5K9
40S ribosomal protein S19	Rps19;LOC100362339;Rps19l1;LOC687298	-0.243695	2.38238	0	+	0.114076	2.95835	0	+	2.68268	2.33268	1.6845	2.89664	2.47394	1.5679	2.64755	2.12914	1.5096	2.58103	2.14486	1.63759	12	0	51.001	4626800000	22	4626800000	514090000	P17074;D4A6G6;A0A0H2UI38;F1M8C7;F1M764;D3ZGN8;F1LYF3;D3ZUD7;D3ZSH6	P17074;D4A6G6;A0A0H2UI38;F1M8C7;F1M764;D3ZGN8;F1LYF3;D3ZUD7
40S ribosomal protein S2	Rps2;LOC100359960;Gm8225	-0.247662	1.9627	0	+	0.114338	3.23333	0	+	1.66729	1.0685	0.568956	1.7686	1.32473	0.232872	1.73879	1.1776	0.455442	1.61804	1.11603	0.50938	9	0	49.106	3043400000	11	3043400000	169080000	P27952;A0A0U1RVI9;D3ZIY7;E9PT76;A0A0G2KB28;M0RAJ8;D3ZQW7;D3ZT78;O55213;A0A0G2K8H4	P27952;A0A0U1RVI9;D3ZIY7;E9PT76;A0A0G2KB28;M0RAJ8;D3ZQW7;D3ZT78
40S ribosomal protein S20	Rps20;LOC100359563;LOC100909911;RGD1563124;LOC100364116	-0.251629	1.87917	0	+	0.114599	2.18484	0.00213333	+	-0.266684	-0.637405	-1.15938	-0.046814	-0.38254	-1.35868	-0.114883	-0.725212	-1.56709	-0.211008	-0.783669	-1.20599	6	0	19.051	2378800000	12	2369500000	473900000	P60868;A0A0H2UHG7;D3ZZK1;A0A0G2K6L6;A0A0G2JY70;M0RB28;M0R566;A0A0G2K8W1;M0R987;M0R5V6;A0A0G2K3E9;A0A0G2K632	P60868;A0A0H2UHG7;D3ZZK1;A0A0G2K6L6;A0A0G2JY70;M0RB28;M0R566;A0A0G2K8W1;M0R987
40S ribosomal protein S21	Rps21;LOC100363012	-0.255596	1.36072	0.157065		0.11486	0.052633	0.82258		-1.67201	-1.31809	-1.76873	-1.42833	-1.40178	-1.78211	-1.49779	-1.67615	-1.87775	-1.55205	-1.67928	-1.76542	4	0	25.575	1135300000	8	1129200000	225840000	P05765;A0A0G2JXC3;D3ZSE0;D3ZRI8	P05765;A0A0G2JXC3;D3ZSE0
40S ribosomal protein S23	Rps23;RGD1563705;RGD1563570	-0.259563	1.27934	0.155808		0.115122	0.938997	0.0680814		-0.439726	-1.23847	-1.29724	-0.385475	-0.812181	-1.27508	-0.500092	-0.497497	-0.936461	-0.56032	-0.816648	-1.04523	5	0	25.617	1541600000	7	1529700000	254950000	P62268;F1LTW8;D4A9Q3	P62268;F1LTW8;D4A9Q3
40S ribosomal protein S24	Rps24;LOC100363469	-0.26353	1.71161	0.03355	+	0.115383	2.43366	0	+	-0.788677	-1.28056	-1.54697	-0.733999	-1.04862	-1.66837	-0.680201	-1.16125	-1.60977	-0.705769	-1.29264	-1.54646	2	0	4.8402	660530000	2	660530000	110090000	P62850;A0A0H2UHH9;D4ACJ1	P62850;A0A0H2UHH9;D4ACJ1
40S ribosomal protein S25	Rps25;LOC100912210;RGD1563613;LOC100911337	-0.267497	2.24092	0	+	0.115644	2.79967	0	+	2.00195	1.51785	0.832205	2.13875	1.6797	0.579678	2.05332	1.38643	0.620371	1.92035	1.42705	0.835506	4	0	15.18	2702400000	7	2702400000	540490000	P62853;F1M6F4;A0A0H2UHU0;D4AE10;M0R763;D3ZCH5	P62853;F1M6F4;A0A0H2UHU0;D4AE10;M0R763
40S ribosomal protein S26	Rps26;LOC100361854;RGD1565117	-0.271464	1.46352	0.0178246	+	0.115906	2.06209	0	+	-0.778067	-1.34506	-1.72267	-0.675167	-1.07767	-2.44208	-0.43911	-1.30893	-1.99655	-0.61828	-1.17925	-1.84245	2	0	12.756	941240000	3	941240000	188250000	P62856;D3Z8D7;A0A0G2K743;D3ZJ54;A0A0G2JY64;A0A0G2JVP7	P62856;D3Z8D7;A0A0G2K743;D3ZJ54;A0A0G2JY64;A0A0G2JVP7
40S ribosomal protein S27	Rps27	-0.275431	1.92589	0	+	0.116167	1.97651	0	+	0.235426	-0.322832	-0.825165	0.646971	0.119701	-0.922367	0.612503	-0.469141	-1.17519	0.440775	-0.433365	-0.948519	3	0	12.47	1070400000	5	1070400000	267590000	Q71TY3;P24051;M0RA26	Q71TY3
40S ribosomal protein S28	Rps28	-0.279398	1.59744	0	+	0.116429	0.32658	0.256013		-0.459961	-0.0255413	-1.16847	0.00263596	-0.189211	-0.845198	-0.119337	-0.570625	-1.25035	-0.289555	-0.785004	-1.10846	4	0	32.368	610570000	5	595140000	198380000	P62859;F1M168;A0A0A0MY14	P62859
40S ribosomal protein S29	Rps29	-0.283365	1.1474	0.0649032		0.11669	1.80328	0.00184615	+	-0.296774	-0.676008	-1.09339	0.013895	-0.349291	-1.61937	-0.232204	-0.857099	-1.37754	-0.27405	-1.10191	-1.35825	2	0	4.8965	914040000	7	914040000	457020000	P62275	P62275
40S ribosomal protein S3	Rps3;RGD1560831	-0.287332	2.56697	0	+	0.116951	4.59849	0	+	3.17796	2.7802	2.4003	3.16715	2.80645	2.1535	3.17522	2.78958	2.23656	3.18886	2.82192	2.3182	13	0	101.91	4389000000	23	4389000000	231000000	P62909;D3ZVH2	P62909;D3ZVH2
40S ribosomal protein S30	LOC100360647;Fau	-0.291299	2.39772	0	+	0.117213	1.97568	0	+	0.287924	-0.241837	-0.791988	0.108807	-0.280773	-0.917434	0.583664	-0.309635	-0.932402	0.375538	-0.365351	-0.711733	1	0	3.8857	229100000	2	229100000	76368000	Q5BJN7;P62864	Q5BJN7;P62864
40S ribosomal protein S3a;40S ribosomal protein S3b;40S ribosomal protein S3a	Rps3a;LOC100365839	-0.295266	2.18342	0	+	0.117474	1.32718	0.025578	+	3.23898	3.10404	2.36503	3.69239	3.31505	2.40342	3.57163	2.74101	2.11711	3.43263	2.8116	2.37566	17	0	110.78	6853300000	32	6853300000	403140000	P49242;M0R6L4	P49242;M0R6L4
40S ribosomal protein S4, X isoform;40S ribosomal protein S4	Rps4x;LOC100362640;Rps4y2	-0.299233	2.07151	0	+	0.117735	1.73343	0.00514286	+	2.54056	2.29047	1.73134	2.80163	2.36962	1.53209	2.83764	2.08273	1.5437	2.71447	2.10239	1.71502	15	0	118.01	4401700000	27	4395700000	274730000	P62703;X1WI37;A0A0H2UHX3;D3ZX01	P62703;X1WI37;A0A0H2UHX3;D3ZX01
40S ribosomal protein S5;40S ribosomal protein S5, N-terminally processed	Rps5	-0.3032	2.27321	0	+	0.117997	2.87255	0.00181991	+	1.59687	1.2386	0.740183	1.78145	1.3865	0.548254	1.55769	1.29729	0.687485	1.54112	1.21655	0.74181	11	0	50.677	3477600000	21	3471900000	347190000	B0BN81;P24050;A0A0G2K200	B0BN81;P24050;A0A0G2K200
40S ribosomal protein S6	Rps6	-0.307167	2.27911	0	+	0.118258	1.2825	0.0287263	+	1.36932	1.22976	0.594481	1.63856	1.34285	0.699617	1.65055	0.877861	0.378613	1.56062	0.897137	0.56114	8	0	52.465	2365400000	12	2365400000	295680000	P62755;M0RD75;A0A0G2K7G8	P62755;M0RD75
40S ribosomal protein S7	Rps7	-0.311134	1.95004	0	+	0.11852	3.50599	0	+	2.92754	2.42057	2.11189	3.01417	2.59245	1.8366	2.95269	2.48999	1.97535	2.9024	2.50131	2.01772	12	0	144.27	3854800000	24	3854800000	385480000	P62083;Q6AY74	P62083
40S ribosomal protein S8	Rps8;LOC100363452;RGD1566369;LOC297756	-0.315101	2.14103	0	+	0.118781	2.12113	0	+	2.03522	1.60328	0.992363	2.31775	1.78669	0.791376	2.3458	1.48092	0.722067	2.20701	1.44055	0.951351	8	0	68.378	2999700000	14	2999700000	333300000	P62243;M0R7Q5;D3ZIE1;Q6TXJ0	P62243;M0R7Q5;D3ZIE1;Q6TXJ0
40S ribosomal protein S9	Rps9;LOC100364509	-0.319068	2.06385	0	+	0.119042	2.73342	0	+	1.78601	1.3133	0.581722	1.76795	1.32256	0.121603	1.94673	1.31398	0.491776	1.84081	1.1955	0.631489	13	0	32.556	3719100000	16	3719100000	338100000	P29314;A0A0G2K4C4;D3ZV50;M0RB65	P29314;A0A0G2K4C4;D3ZV50
40S ribosomal protein SA	Rpsa	-0.323035	2.29931	0	+	0.119304	1.78191	0.021205	+	2.31617	2.15769	1.4457	2.49191	2.19386	1.22962	2.34701	1.87151	1.1527	2.26008	1.86968	1.37981	10	0	164.95	4663100000	19	4663100000	358700000	P38983	P38983
45 kDa calcium-binding protein	Sdf4	-0.327002	0.12934	0.918428		0.119565	0.200494	0.475478		-1.20278	-1.09161	-1.22688	-1.1332	-0.960972	-1.0694	-1.18253	-1.36577	-1.33825	-1.19788	-1.57149	-1.18081	2	0	5.2289	102590000	2	102590000	5399600	Q91ZS3;A0A0G2JSR9	Q91ZS3;A0A0G2JSR9
4-aminobutyrate aminotransferase, mitochondrial;4-aminobutyrate aminotransferase, brain isoform;4-aminobutyrate aminotransferase, liver isoform	Abat	-0.330969	1.52534	0.792086		0.119826	2.1009	0.233886		4.23287	4.28681	4.3855	4.1735	4.27097	4.33	4.24298	4.29424	4.35244	4.23195	4.29815	4.32179	26	0	323.31	24782000000	79	24770000000	825650000	P50554	P50554
4F2 cell-surface antigen heavy chain	Slc3a2	-0.334936	0.443313	0.823621		0.120088	1.17676	0.0978848		3.58154	3.62549	3.76452	3.51662	3.63146	3.77977	3.46216	3.7385	3.75	3.41004	3.7477	3.67663	20	0	323.31	23749000000	58	23655000000	985600000	A0A0H2UHQ0;Q794F9	A0A0H2UHQ0;Q794F9
4-trimethylaminobutyraldehyde dehydrogenase	Aldh9a1	-0.338903	0.547867	0.83976		0.120349	2.61066	0.180085		2.67181	2.74647	2.72663	2.64066	2.70221	2.84332	2.65072	2.74971	2.7929	2.69922	2.7927	2.80834	12	0	71.613	3855800000	16	3855800000	154230000	A0A0G2JSI1;Q9JLJ3	A0A0G2JSI1;Q9JLJ3
5-AMP-activated protein kinase catalytic subunit alpha-1	Prkaa1	-0.34287	0.481539	0.787955		0.12061	1.01438	0.201203		-2.62539	-2.43371	-2.65234	-2.45792	-2.43232	-2.33565	-2.68483	-2.54416	-2.72698	-2.55993	-2.52696	-2.559	1	0.00066964	2.7717	154850000	1	154850000	5530400	P54645	P54645
5-AMP-activated protein kinase catalytic subunit alpha-2	Prkaa2	-0.346837	0.00184551	1		0.120872	2.35708	0.150623		-1.00792	-0.88707	-0.911619	-0.997496	-0.882828	-0.994319	-0.909155	-0.841784	-0.723511	-0.861559	-0.775158	-0.758492	4	0	20.453	167520000	6	167520000	6980100	Q09137;G3V715	Q09137;G3V715
5-AMP-activated protein kinase subunit beta-2	Prkab2	-0.350804	0.348391	0.8274		0.121133	0.096729	0.75993		-1.30678	-1.17021	-1.39866	-1.11623	-1.27931	-1.28167	-1.2007	-1.13326	-1.26139	-1.27297	-1.39383	-1.28836	1	0	7.7235	60903000	1	60903000	4350200	Q9QZH4;G3V9X3;A0A0G2JVK3	Q9QZH4;G3V9X3;A0A0G2JVK3
5-demethoxyubiquinone hydroxylase, mitochondrial	Coq7	-0.354771	0.714355	0.786712		0.121395	0.351256	0.487973		-0.299377	-0.331339	-0.379206	-0.454859	-0.277294	-0.201344	-0.403416	-0.432505	-0.326855	-0.43965	-0.383577	-0.24445	2	0	4.2096	128430000	3	128430000	11675000	Q63619;A0A0U1RRX6;G3V879	Q63619;A0A0U1RRX6;G3V879
5E5 antigen	LOC691056	-0.358738	0.0859875	0.948822		0.121656	1.46165	0.0962781		-2.47313	-2.209	-2.35264	-2.49134	-2.37262	-2.19626	-2.43477	-2.20109	-2.34996	-2.24115	-2.17273	-2.13429	2	0	38.146	173950000	2	173950000	5116200	F1LSB5;Q63003	F1LSB5;Q63003
5-hydroxytryptamine receptor 1A	Htr1a	-0.362705	0.523349	0.865954		0.121917	0.437113	0.270285		-1.14823	-1.32474	-1.27194	-1.21068	-0.987156	-1.0412	-1.22812	-0.958411	-1.03296	-1.301	-1.19148	-1.27094	2	0	13.358	59890000	2	59890000	5989000	P19327;G3V7B9	P19327;G3V7B9
5-nucleotidase	Nt5c3a	-0.366672	0.362921	0.92892		0.122179	1.84134	0.151184		0.499411	0.550522	0.58462	0.419785	0.528198	0.563244	0.44331	0.546438	0.601482	0.538984	0.688095	0.643444	5	0	12.876	593830000	5	593830000	26992000	B2GUX5	B2GUX5
5-oxoprolinase	Oplah	-0.370639	0.0572302	0.975449		0.12244	0.58968	0.270737		-2.44325	-2.47584	-2.4182	-2.54975	-2.46926	-2.60299	-2.48778	-2.23163	-2.32072	-2.52417	-2.48536	-2.36118	3	0	7.7421	155650000	4	155650000	2779500	P97608	P97608
6.8 kDa mitochondrial proteolipid	Mp68	-0.374606	0.662316	0.637038		0.122701	0.488029	0.216627		-2.56844	-3.08643	-2.67716	-2.83982	-2.94612	-2.89667	-2.77684	-2.72153	-2.51594	-2.81093	-2.83946	-2.88509	1	0.0044341	1.8769	566260000	3	566260000	188750000	D3Z9R8	D3Z9R8
60 kDa heat shock protein, mitochondrial	Hspd1	-0.378573	1.27529	0.740782		0.122963	0.306053	0.532972		5.4687	5.62689	5.63437	5.64216	5.69151	5.80701	5.58884	5.51123	5.60515	5.53782	5.5585	5.63155	50	0	323.31	127000000000	251	126780000000	3841800000	P63039	P63039
60S acidic ribosomal protein P0	Rplp0	-0.38254	1.89931	0.0134615	+	0.123224	3.01757	0	+	3.51846	3.07008	2.76638	3.48103	3.12464	2.39786	3.41381	3.1021	2.51816	3.40905	3.03404	2.62879	14	0	94.097	4161400000	25	4161400000	320110000	P19945;D3ZJT4	P19945
60S acidic ribosomal protein P1	Rplp1	-0.386507	1.52149	0.0795876		0.123486	2.02813	0	+	0.983013	0.516794	0.327616	1.41332	1.04143	0.474056	1.26246	0.673164	0.320164	1.23838	0.43445	0.210989	2	0	19.818	1832900000	6	1832900000	610980000	P19944;A0A0G2K4Q1;A0A0H2UHJ3	P19944;A0A0G2K4Q1;A0A0H2UHJ3
60S acidic ribosomal protein P2	Rplp2;LOC498555;LOC100362751	-0.390474	0.859419	0.417919		0.123747	1.60503	0.0147126	+	1.72724	1.38907	1.4361	2.22978	1.9851	1.49323	2.25989	1.5374	1.38214	2.15286	1.4987	1.1687	8	0	68.313	2661800000	15	2624100000	524830000	P02401;D4A4D5;D3ZN03	P02401;D4A4D5;D3ZN03
60S ribosomal protein L10	Rpl10;Rpl10l	-0.394441	2.08014	0	+	0.124008	2.18951	0	+	-0.112192	-0.607019	-0.978504	0.0755997	-0.416164	-1.07708	0.0464611	-0.839562	-1.32743	-0.0803871	-0.749456	-1.07897	3	0	12.676	1178600000	6	1142800000	142850000	Q6PDV7;D4A1P2	Q6PDV7;D4A1P2
60S ribosomal protein L10a;Ribosomal protein	Rpl10a;LOC680700	-0.398408	1.78702	0.0175172	+	0.12427	2.61121	0	+	2.0354	1.61216	1.27441	2.16185	1.81373	1.01481	2.00891	1.4338	0.928177	1.97137	1.48837	1.10334	7	0	44.516	3815200000	12	3815200000	381520000	P62907;F1LYQ7;D3Z9F6	P62907;F1LYQ7
60S ribosomal protein L11	Rpl11	-0.402375	1.82941	0	+	0.124531	2.04345	0.00176147	+	0.955187	0.637274	0.157179	1.07027	0.769524	-0.215643	0.994261	0.40345	-0.160976	0.945292	0.447653	-0.0139923	3	0	14.251	1866100000	10	1866100000	186610000	P62914;Q4V8I6;A0A0G2K3Y8	P62914;Q4V8I6;A0A0G2K3Y8
60S ribosomal protein L12	Rpl12;Rpl12-ps1;RGD1563956	-0.406342	2.18875	0.0181429	+	0.124792	1.69324	0.0649527		0.640326	0.394472	0.140377	0.922831	0.62644	0.0917778	0.646309	0.560034	0.111116	0.643625	0.456573	0.0783291	4	0	12.363	1443300000	8	1443300000	160360000	P23358;D3ZJE2;A0A140TAC5;M0R4B6;D4A8N3	P23358;D3ZJE2;A0A140TAC5;M0R4B6;D4A8N3
60S ribosomal protein L13	Rpl13;LOC100360491;RGD1563145	-0.410309	2.49625	0	+	0.125054	2.27273	0.0064	+	1.98813	1.75506	1.1581	2.09891	1.77964	0.950048	1.97066	1.5171	0.939926	1.96633	1.56482	1.06967	6	0	36.183	3569300000	14	3569300000	396590000	P41123;A0A0G2JYG9;F1M2E9;D3ZRM9;D3ZD02	P41123;A0A0G2JYG9;F1M2E9;D3ZRM9;D3ZD02
60S ribosomal protein L13a	Rpl13a	-0.414276	1.50536	0.0305641	+	0.125315	1.89951	0.00642678	+	1.82689	1.4933	1.10427	1.97138	1.71306	0.874846	1.97303	1.36739	0.884909	1.84612	1.34034	1.10003	6	0	54.26	2757900000	10	2757900000	306430000	P35427;Q5RK10;A0A1W2Q6L2	P35427;Q5RK10;A0A1W2Q6L2
60S ribosomal protein L14	Rpl14;LOC306079	-0.418243	0.897086	0.246944		0.125576	1.5331	0.0162254	+	-1.22472	-2.01376	-1.89807	-1.12801	-1.64864	-2.41863	-1.27963	-1.59131	-2.03774	-1.41468	-1.67761	-2.1211	2	0	8.6792	479790000	3	479790000	79964000	B5DEM5;F1LSW7;Q63507;Q6TUH8	B5DEM5;F1LSW7;Q63507;Q6TUH8
60S ribosomal protein L15	Rpl15	-0.42221	1.41231	0.0452048	+	0.125838	2.15217	0	+	0.602583	-0.0971584	-0.315254	0.741663	0.400839	-0.484432	0.807293	0.112087	-0.316507	0.547735	0.0272007	-0.418905	5	0	24.152	2342900000	11	2319500000	210860000	P61314;D3ZF52	P61314
60S ribosomal protein L17	Rpl17;RGD1560017	-0.426177	2.18668	0	+	0.126099	2.57416	0	+	2.15055	1.62472	1.2279	2.33904	1.94445	1.10336	2.32173	1.64766	1.00344	2.19428	1.67263	1.07496	7	0	75.394	2483100000	10	2483100000	275890000	A0A0H2UHQ1;F1LZX7;P24049;A0A0G2KB77;D3Z9G9;Q7TPJ7	A0A0H2UHQ1;F1LZX7;P24049;A0A0G2KB77;D3Z9G9
60S ribosomal protein L18	Rpl18	-0.430144	1.94782	0	+	0.126361	3.25304	0	+	1.83833	1.32583	0.91419	1.97037	1.54794	0.688267	1.9053	1.33193	0.827438	1.89194	1.3488	0.871206	7	0	35.701	2453000000	12	2453000000	350430000	P12001;A0A0H2UHS7	P12001;A0A0H2UHS7
60S ribosomal protein L18a	Rpl18a;RGD1565566	-0.434111	2.99266	0	+	0.126622	2.42187	0.00186408	+	-0.30187	-0.71246	-1.10352	-0.300837	-0.550365	-1.05223	-0.247772	-0.669332	-1.10575	-0.277222	-0.741423	-1.09078	4	0	39.827	986070000	6	986070000	109560000	P62718;F1M0K6	P62718;F1M0K6
60S ribosomal protein L19	Rpl19;RGD1562420	-0.438078	2.29212	0	+	0.126883	1.4768	0.0302795	+	1.16655	1.02165	0.517893	1.61836	1.34111	0.713568	1.41911	0.826891	0.420427	1.25154	0.799871	0.464315	5	0	50.177	1581800000	10	1565500000	260920000	P84100;F1M5A9	P84100;F1M5A9
60S ribosomal protein L21	Rpl21;LOC100360604;LOC681195;LOC100361103	-0.442045	1.6246	0.0260645	+	0.127145	1.04882	0.0626763		0.118488	0.118425	-0.466156	0.42708	0.166155	-0.698926	0.408159	-0.245687	-0.83913	0.228271	-0.335594	-0.553902	1	0.0017264	2.1934	646610000	6	646610000	107770000	P20280;Q6PDW2;D3ZZH9;D3ZPN7;D3Z9G3	P20280;Q6PDW2;D3ZZH9;D3ZPN7;D3Z9G3
60S ribosomal protein L22	Rpl22	-0.446012	2.74712	0.0277778	+	0.127406	2.31574	0.0345253	+	1.27167	1.09421	0.727081	1.34256	1.14191	0.877148	1.21805	0.900848	0.623587	1.23385	1.00634	0.762451	5	0	25.981	1626900000	9	1626900000	406710000	Q6PDV8;P47198	Q6PDV8;P47198
60S ribosomal protein L23	Rpl23	-0.449979	1.63862	0.0322162	+	0.127667	3.5254	0	+	1.93499	1.47083	1.18601	2.08447	1.61673	0.844185	2.02413	1.46747	1.08085	1.98333	1.53806	1.13755	6	0	40.308	2117100000	11	2117100000	235240000	P62832	P62832
60S ribosomal protein L23a	Rpl23a;RGD1564606;LOC689899;LOC683904;RGD1565170	-0.453946	1.684	0.0294118	+	0.127929	4.17809	0	+	2.18621	1.55965	1.33148	2.38825	1.76272	1.37383	2.47683	1.8936	1.17831	2.24149	1.69204	1.1229	13	0	33.592	2940300000	18	2940300000	490050000	P62752;F1LT35;D3ZTH8;D4AAL7;D3ZTX9;D3ZNM1;D3ZFK7;A0A0G2JU90;D3ZSR8	P62752;F1LT35;D3ZTH8;D4AAL7;D3ZTX9
60S ribosomal protein L24	Rpl24	-0.457913	2.71269	0	+	0.12819	1.53212	0.0270979	+	0.239563	-0.239433	-0.607033	0.479589	-0.0864964	-0.662055	0.265068	-0.0958862	-0.580547	0.134212	0.0154266	-0.551924	3	0	7.3364	924920000	4	924920000	115620000	P83732;A0A0H2UH99;M0RBD1	P83732;A0A0H2UH99
60S ribosomal protein L26	Rpl26;Rpl26-ps2;Rpl26-ps1	-0.46188	2.7831	0	+	0.128452	2.1716	0.00185507	+	1.22503	0.829391	0.310724	1.37458	1.11508	0.38954	1.30681	0.773464	0.12999	1.20477	0.68849	0.195854	6	0	22.575	1964700000	9	1964700000	327440000	G3V6I9;P12749;D4A1Z2;D4AE42;D3ZSF2;M0R6L3	G3V6I9;P12749;D4A1Z2;D4AE42
60S ribosomal protein L27	Rpl27;RGD1563835;LOC100912027	-0.465847	1.92622	0	+	0.128713	1.73152	0.0160608	+	1.436	1.1309	0.620331	1.57692	1.32424	0.400848	1.54557	0.904703	0.369766	1.42859	0.883284	0.447021	6	0	39.392	2300100000	7	2300100000	383350000	P61354;D3ZTK5;M0R7P0	P61354;D3ZTK5;M0R7P0
60S ribosomal protein L27a	Rpl27a	-0.469814	1.5625	0.0656087		0.128974	1.72192	0.0152491	+	1.35666	1.10528	0.747488	1.5965	1.32767	0.732368	1.58604	0.990986	0.666422	1.47578	0.938318	0.775682	4	0	21.662	1122200000	8	1122200000	160320000	P18445;A0A0G2K7W6;D3ZI60;D4AAY6;D3ZF07	P18445;A0A0G2K7W6
60S ribosomal protein L28	Rpl28;LOC100362069;RGD1565183;LOC690096	-0.473781	1.59733	0.0298507	+	0.129236	2.34288	0	+	1.52179	0.965651	0.616785	1.79234	1.39076	0.477621	1.79747	1.07383	0.528051	1.6918	0.961939	0.593769	4	0	40.462	1241400000	11	1241400000	155180000	P17702;Q642E2;D3ZJD3;D3ZEI0;A0A0G2K8E0	P17702;Q642E2;D3ZJD3;D3ZEI0
60S ribosomal protein L29	Rpl29;RGD1564138;LOC686807	-0.477748	1.97878	0	+	0.129497	2.63949	0	+	0.685711	0.0415897	-0.250822	0.945101	0.450983	-0.274412	0.757797	0.225199	-0.28705	0.627769	0.239452	-0.260611	4	0	6.2337	2176200000	5	2176200000	435240000	P25886;F1LYI5;A0A0G2QC62;M0R665;D4A883;D3ZWV1;F1M4V2;F1LWX2;D4A888;D3ZY63;A0A0G2JT96;D3Z8Q4	P25886;F1LYI5;A0A0G2QC62;M0R665;D4A883;D3ZWV1
60S ribosomal protein L3	Rpl3	-0.481715	2.01801	0	+	0.129758	3.16478	0	+	2.95746	2.48013	2.11679	3.05032	2.66146	1.8786	2.97237	2.61861	1.99219	2.93452	2.55918	2.11133	15	0	119.19	2888100000	34	2886000000	151890000	P21531;A0A0U1RRY5;Q6TXF6;D4A9G1	P21531
60S ribosomal protein L30	Rpl30;LOC100911427	-0.485682	1.92545	0.0273973	+	0.13002	0.877634	0.125248		-0.456295	-0.397091	-0.710041	-0.190464	-0.348118	-0.921567	-0.104391	-0.418949	-0.771061	-0.160141	-0.496294	-0.760149	5	0	25.212	886900000	6	886900000	147820000	P62890;M0RD99;A0A0G2K5E6;M0R764;M0R924;M0RA78	P62890;M0RD99
60S ribosomal protein L31	Rpl31;LOC100910017;Rpl31l4;LOC100359986;RGD1565894;LOC690384;RGD1564839;LOC680384;LOC102550734;Rpl31l3;LOC681356	-0.489649	2.49504	0	+	0.130281	4.64429	0	+	1.23578	0.816229	0.41888	1.34602	0.896938	0.34137	1.34818	0.939297	0.315031	1.27606	0.834644	0.433847	6	0	14.589	3075000000	10	3075000000	439290000	P62902;D3ZX87;D4ABZ9;D3ZVY6;D3ZK34;D4ACQ2;D3ZKU5;D3Z8W1;D3ZU04;A0A0G2K7E3;D3ZVF5;D3ZZ60;D3ZAC7;D3ZLA5;D4A172;D3ZDE9;A0A0G2JWD9;D4ACA9	P62902;D3ZX87;D4ABZ9;D3ZVY6;D3ZK34;D4ACQ2;D3ZKU5;D3Z8W1;D3ZU04;A0A0G2K7E3;D3ZVF5;D3ZZ60
60S ribosomal protein L32	Rpl32;LOC688684	-0.493616	1.66898	0.0317867	+	0.130543	2.65079	0	+	0.754416	0.174181	-0.0112514	1.00582	0.540216	-0.128563	0.905621	0.54793	0.0408154	0.822229	0.394779	-0.0274811	6	0	13.504	2214400000	9	2214400000	316340000	P62912;D4A412;D4A647;D3ZWL0	P62912;D4A412
60S ribosomal protein L34	Rpl34;Rpl34-ps1	-0.497583	1.54104	0.0460455	+	0.130804	1.48679	0.0295517	+	0.640678	0.44754	0.066328	0.838537	0.557573	-0.147228	0.879431	0.221033	-0.105515	0.673128	0.281685	0.0555153	3	0	6.2484	665750000	5	654830000	109140000	B2RZD4;F1LQ14;D4A4W9;P11250	B2RZD4;F1LQ14;D4A4W9;P11250
60S ribosomal protein L35	Rpl35;Gm8444;LOC686074	-0.50155	2.24175	0	+	0.131065	0.778856	0.0970011		0.555147	0.677357	-0.225594	1.14311	0.849829	0.190975	0.965113	0.225056	-0.298212	0.741711	0.364588	-0.144646	2	0	14.525	1140700000	2	1140700000	380240000	P17078;F1M6G3;D3ZN79	P17078;F1M6G3;D3ZN79
60S ribosomal protein L35a	Rpl35a;LOC100362338;LOC100362049	-0.505517	0.551483	0.425812		0.131327	0.324942	0.199142		-0.426556	-2.37234	-1.72983	-0.895052	-1.19492	-2.01354	-1.01128	-0.144886	-1.12315	-0.51193	-1.02074	-1.87807	3	0	6.1363	153190000	4	153190000	21884000	P04646;D3ZZN4;D4A771;F1M0T2;A0A096P6M4	P04646;D3ZZN4;D4A771
60S ribosomal protein L36	Rpl36;LOC100361644;LOC100361060;LOC100361079;LOC100360439;LOC100359616	-0.509484	1.66359	0.02525	+	0.131588	2.44849	0.00932794	+	0.243221	-0.0456219	-0.540203	0.215199	-0.0163708	-0.88822	0.12158	-0.258606	-0.70797	0.133654	-0.260809	-0.568083	4	0	14.478	583180000	5	583180000	194390000	P39032;D4A1Q0;A0A140TAI6;D3ZZ95;M0RCN1;F1M706;D3ZJJ6;A0A0G2K6X1;A0A0G2JUV9	P39032;D4A1Q0;A0A140TAI6;D3ZZ95;M0RCN1;F1M706;D3ZJJ6
60S ribosomal protein L36a	Rpl36a;RGD1566373	-0.513451	1.91191	0.0219333	+	0.131849	1.81044	0.00178605	+	-0.134544	-0.854824	-1.06602	-0.0837364	-0.684668	-1.23753	-0.0947819	-0.331301	-0.905451	-0.0634918	-0.56213	-1.03759	4	0	5.3977	289150000	4	289150000	72288000	P83883;F8WFR5	P83883;F8WFR5
60S ribosomal protein L38	Rpl38;RGD1561636;LOC686066;LOC680353	-0.517418	2.20365	0	+	0.132111	2.06113	0.0021573	+	1.31769	0.909555	0.612507	1.38729	1.04416	0.404182	1.40286	0.69766	0.155571	1.25161	0.654327	0.139471	4	0	13.758	1441900000	5	1441900000	480630000	P63174;D4AD70;D3ZW57;D3ZZH2;D4A862	P63174;D4AD70;D3ZW57;D3ZZH2
60S ribosomal protein L4	Rpl4	-0.521385	1.74186	0.0256508	+	0.132372	2.2542	0	+	2.6265	2.21934	1.89057	2.87385	2.50537	1.70126	2.81971	2.14897	1.68782	2.67794	2.19608	1.79949	17	0	125.97	4438900000	27	4414900000	275930000	Q6P3V9;P50878	Q6P3V9;P50878
60S ribosomal protein L5	Rpl5;Rpl5l1	-0.525352	2.51608	0	+	0.132633	1.6275	0.0478701	+	2.46239	2.35485	1.59042	2.77953	2.54452	1.57087	2.57099	2.17311	1.39784	2.44692	2.13364	1.58389	12	0	44.949	4075600000	18	4075600000	370510000	P09895;D3ZHP8	P09895;D3ZHP8
60S ribosomal protein L6	Rpl6	-0.529319	1.6918	0	+	0.132895	3.35354	0	+	1.87437	1.29481	0.847681	1.98297	1.53789	0.414551	1.95684	1.39723	0.786951	1.90986	1.33642	0.790873	11	0	41.121	3327000000	16	3327000000	237640000	P21533;F1LQS3;A0A0G2KBA1;F1M2L7	P21533;F1LQS3;A0A0G2KBA1
60S ribosomal protein L7	Rpl7	-0.533286	1.991	0.0132075	+	0.133156	2.82947	0	+	3.35171	2.92315	2.61871	3.44393	3.06924	2.37521	3.43893	2.88877	2.44524	3.36945	2.96832	2.52708	18	0	76.794	5817300000	28	5817300000	447480000	B0K031;P05426;Q7TP62;F1LUE9	B0K031;P05426
60S ribosomal protein L7a	Rpl7a;LOC100361311;RGD1562953;LOC100910109;LOC100911966;LOC680161	-0.537253	1.81721	0.030303	+	0.133418	2.64578	0	+	1.89225	1.4761	1.19128	2.0559	1.69831	1.00926	2.03517	1.48344	0.999395	2.0029	1.46175	1.11728	13	0	50.913	5986800000	21	5986800000	598680000	P62425;D3ZU22;D3ZPL5;F1M013;M0R3M3;D3ZJH5;D4A6B9;F1M1M2;F1M4C7;D4A8X2;F1M2Q3;Q7TQ86;D3ZNA3;F1M0S7;D3ZD15;A0A0G2K6A5;M0R7A4	P62425;D3ZU22;D3ZPL5;F1M013;M0R3M3;D3ZJH5;D4A6B9
60S ribosomal protein L8	Rpl8;RGD1561333	-0.54122	1.78966	0	+	0.133679	2.05137	0.00210989	+	0.454788	0.0292377	-0.543421	0.646832	0.323668	-0.822323	0.568151	-0.0349369	-0.893115	0.524906	-0.16921	-0.624304	9	0	36.331	3445200000	13	3429200000	342920000	P62919;D4A6W6	P62919;D4A6W6
60S ribosomal protein L9	Rpl9;RGD1561928;LOC100910002;LOC100911472	-0.545187	1.82394	0.0184727	+	0.13394	1.47461	0.03418	+	2.09929	1.98693	1.48711	2.31027	2.01652	1.21901	2.28141	1.74294	1.25435	2.16038	1.77665	1.47893	6	0	56.564	1669400000	11	1669400000	185490000	P17077;A0A0G2JXD0;F1M7A9;M0R6B4;M0RBD4;A0A0G2JX41	P17077;A0A0G2JXD0;F1M7A9;M0R6B4;M0RBD4
6-phosphofructo-2-kinase/fructose-2,6-bisphosphatase 2;6-phosphofructo-2-kinase;Fructose-2,6-bisphosphatase	Pfkfb2;pfkfb2	-0.549154	0.273247	0.91821		0.134202	1.58743	0.168216		-0.151104	-0.313719	-0.298267	-0.281199	-0.328571	-0.403564	-0.286257	-0.375175	-0.314089	-0.184855	-0.279497	-0.171408	5	0	9.8895	252450000	5	252450000	6823000	R9PXY6;Q9JJH5;C9DRP5;O35552;A7UAK3	R9PXY6;Q9JJH5;C9DRP5
6-phosphogluconate dehydrogenase, decarboxylating	Pgd	-0.553121	1.01927	0.882799		0.134463	0.977026	0.166783		2.09864	2.06321	2.12285	1.86579	2.03675	2.07906	1.89599	2.09772	2.09457	1.90606	2.06284	2.09167	13	0	147.8	3758700000	21	3758700000	163420000	P85968;A0A0G2K7Q8	P85968;A0A0G2K7Q8
6-phosphogluconolactonase	Pgls	-0.557088	0.207	0.936153		0.134724	1.91397	0.0792482		1.16745	1.35734	1.30479	1.16646	1.32747	1.31924	1.07069	1.15014	1.2701	1.099	1.31599	1.33721	11	0	132.15	2480500000	24	2480500000	206710000	P85971;G3V8D5	P85971;G3V8D5
78 kDa glucose-regulated protein	Hspa5	-0.561055	1.93714	0.737602		0.134986	0.46375	0.463948		5.28801	5.32571	5.35938	5.33637	5.33695	5.40926	5.33566	5.20348	5.29374	5.30605	5.22828	5.31102	38	0	323.31	71506000000	124	71444000000	2381500000	P06761	P06761
7-dehydrocholesterol reductase	Dhcr7	-0.565022	0.449567	0.924538		0.135247	2.57718	0.0199342	+	-0.785343	-0.998117	-0.983599	-0.723669	-0.961529	-0.965063	-0.664633	-0.92108	-0.925416	-0.613594	-0.956624	-0.881264	3	0	4.8134	215600000	3	215600000	16585000	Q9Z2Z8	Q9Z2Z8
85/88 kDa calcium-independent phospholipase A2	Pla2g6	-0.568989	0.107699	0.959624		0.135509	1.19788	0.118027		-2.14921	-2.1378	-2.04934	-2.14945	-1.87162	-1.98281	-2.18843	-1.99119	-1.98925	-2.17879	-2.02195	-2.05149	2	0	9.0049	112690000	2	112690000	2683000	P97570	P97570
AarF domain-containing protein kinase 4	Adck4	-0.572956	0.421323	0.821707		0.13577	0.14629	0.721826		-1.43783	-1.45781	-1.31994	-1.38221	-1.37413	-1.23771	-1.35328	-1.51354	-1.45425	-1.43489	-1.34629	-1.44802	3	0	68.126	126450000	3	126450000	3951600	Q6AY19	Q6AY19
Abhydrolase domain-containing protein 1	Abhd1	-0.576923	0.123318	0.912519		0.136031	0.0693644	0.799283		-3.83422	-3.93885	-3.92728	-3.86993	-3.82318	-3.60273	-3.70985	-3.50751	-4.04929	-3.74286	-3.96149	-3.88244	2	0.00045746	3.1346	27678000	2	27678000	2129100	Q5RK23	Q5RK23
Abhydrolase domain-containing protein 16A	Abhd16a	-0.58089	0.996501	0.785462		0.136293	0.893704	0.229112		1.03971	1.21951	1.20398	0.946527	1.08547	1.18872	0.986212	1.00224	1.09188	1.06604	1.08305	1.15698	9	0	64.601	786230000	11	769490000	27482000	Q6MG55;A0A0G2K4N8;A0A0G2K0X5	Q6MG55;A0A0G2K4N8;A0A0G2K0X5
Abl interactor 1	Abi1	-0.584857	0.253474	0.917288		0.136554	1.77596	0.109811		2.7288	2.8064	2.89291	2.73824	2.87692	2.92149	2.72606	2.85235	2.92278	2.7162	2.93303	2.83955	17	0	108.28	7531200000	38	7529000000	376450000	Q9QZM5;A2VD09	Q9QZM5;A2VD09
Acetoacetyl-CoA synthetase	Aacs	-0.588824	0.157832	0.832844		0.136815	0.612394	0.122984		-3.24175	-2.83273	-2.09609	-1.97478	-2.01034	-2.39285	-1.94988	-1.95311	-1.88019	-2.77988	-1.8641	-2.95449	2	0	5.8257	137620000	2	137620000	4300700	Q9JMI1	Q9JMI1
Acetyl-CoA acetyltransferase, cytosolic	Acat2;RGD1562948	-0.592791	0.291149	0.935654		0.137077	1.78929	0.0921425		2.37977	2.50755	2.50513	2.58214	2.66476	2.75305	2.45278	2.67778	2.68758	2.41867	2.61214	2.58888	14	0	171.92	5504600000	36	5504600000	344040000	Q5XI22;F1LS48;A0A0G2JUB4;D3ZKB6;A0A096MJY8	Q5XI22;F1LS48;A0A0G2JUB4;D3ZKB6;A0A096MJY8
Acetyl-CoA acetyltransferase, mitochondrial	Acat1	-0.596758	1.7119	0.739472		0.137338	0.67684	0.438478		4.73292	4.85159	4.88556	4.90509	4.94565	5.04815	4.83746	4.84207	4.9004	4.86682	4.8728	4.96281	29	0	323.31	53627000000	125	53128000000	2414900000	P17764	P17764
Acetyl-CoA carboxylase 1;Biotin carboxylase	Acaca	-0.600725	0.509009	0.914821		0.137599	2.7061	0.10491		1.53493	1.63509	1.63743	1.47192	1.58701	1.67257	1.5233	1.68056	1.69429	1.59017	1.7144	1.71261	20	0	104.98	1499800000	26	1499800000	12395000	P11497;D3ZRA3;A0A0G2K5G8;A0A0G2K5L6;A0A0G2K1F2;D3ZBE2;E9PSQ0	P11497;D3ZRA3;A0A0G2K5G8
Acetyl-coenzyme A synthetase	Acss1	-0.604692	0.776378	0.585854		0.137861	0.451612	0.349851		-1.3783	-1.45138	-1.20836	-1.50052	-1.38931	-1.0596	-1.37307	-1.14655	-1.22787	-1.36615	-1.34942	-1.19866	5	0	16.463	289480000	6	289480000	9338200	D3ZZN3	D3ZZN3
Acid ceramidase	Asah1	-0.608659	0.154743	0.96035		0.138122	3.18257	0.0651429		0.905846	0.778555	0.848558	0.810978	0.658836	0.601019	0.926636	0.768061	0.791561	0.981316	0.804028	0.813131	11	0	56.504	928710000	11	928710000	38696000	Q6P7S1;A0A0G2K8T0	Q6P7S1;A0A0G2K8T0
Acidic leucine-rich nuclear phosphoprotein 32 family member A	Anp32a	-0.612626	0.775483	0.824078		0.138384	0.192515	0.544742		0.57041	0.620512	0.641281	0.590559	0.743586	0.78936	0.65786	0.409016	0.52964	0.677668	0.536049	0.537815	3	0	9.9988	492610000	4	492610000	54735000	P49911;A0A0G2K7X0;F7EL36	P49911;A0A0G2K7X0;F7EL36
Acidic leucine-rich nuclear phosphoprotein 32 family member E	Anp32e	-0.616593	0.7083	0.546708		0.138645	0.0537117	0.832249		-3.3371	-3.19748	-3.30404	-3.36806	-3.1849	-3.5297	-3.26234	-3.24811	-3.66234	-3.34092	-3.6127	-3.51824	1	0	7.9007	16947000	1	16947000	2118400	Q5XIE0	Q5XIE0
Aconitate hydratase, mitochondrial	Aco2	-0.62056	1.17982	0.736849		0.138906	0.907575	0.487632		5.78972	5.77795	5.92955	5.74694	5.80729	5.90642	5.77504	5.81273	5.88316	5.79215	5.84016	5.8511	57	0	323.31	175060000000	252	173870000000	4458300000	Q9ER34	Q9ER34
Aconitate hydratase;Cytoplasmic aconitate hydratase	Aco1	-0.624527	0.161492	0.968616		0.139168	1.1615	0.151869		2.90499	2.95255	3.00422	2.84461	2.90056	2.87525	2.79438	3.02829	2.98526	2.85549	3.01026	2.99018	22	0	232.95	5195500000	42	5195500000	123700000	G3V6S2;Q63270;Q62751;A0A0G2JXC9	G3V6S2;Q63270
Actin filament-associated protein 1	Afap1	-0.628494	0.275484	0.919065		0.139429	0.427065	0.617862		-1.89953	-1.87348	-1.93858	-1.81853	-1.90712	-1.86229	-1.99694	-2.00991	-1.9827	-1.93318	-1.95685	-2.07045	2	0	8.8576	48180000	2	48180000	1784400	Q8VH46;A0A0G2JVI5;G3V6Z3	Q8VH46;A0A0G2JVI5;G3V6Z3
Actin, alpha skeletal muscle;Actin, alpha cardiac muscle 1;Actin, aortic smooth muscle;Actin, gamma-enteric smooth muscle	Acta1;Actc1;Acta2;Actg2	-0.632461	0.0686751	0.940434		0.13969	0.0514503	0.811601		4.80042	4.34736	4.80732	4.57369	4.71398	4.48152	4.63083	4.81815	4.83	4.70395	4.73959	4.62197	4	0	111.46	64977000000	82	64568000000	3228400000	P68136;P68035;A0A0G2K4M6;P62738;P63269	P68136;P68035;A0A0G2K4M6;P62738;P63269
Actin, cytoplasmic 1;Actin, cytoplasmic 1, N-terminally processed	Actb	-0.636428	0.790771	0.819571		0.139952	1.75254	0.227872		6.61062	6.69777	6.69724	6.67464	6.77986	6.9068	6.68812	6.72458	6.79062	6.66622	6.72553	6.74347	37	0	323.31	816860000000	752	802600000000	40130000000	P60711;A0A0G2K3K2	P60711;A0A0G2K3K2
Actin, cytoplasmic 2;Actin, cytoplasmic 2, N-terminally processed	Actg1	-0.640395	0.407548	0.924298		0.140213	3.1288	0.0532819		-0.310175	-0.124086	-0.115728	-0.189585	-0.0388088	-0.0365944	-0.251242	-0.0431519	-0.126179	-0.240944	-0.0750122	-0.0868282	1	0	13.481	5952400000	16	5874000000	293700000	P63259	P63259
Actin-binding LIM protein 2	Ablim2	-0.644362	0.94401	0.664558		0.140475	1.86336	0.0260357	+	0.721979	0.423977	0.401955	0.601976	0.447084	0.237162	0.864849	0.425335	0.398344	0.870525	0.529722	0.355686	10	0	57.979	1203400000	12	1203400000	35395000	A0A0H2UHF9;Q6KC51;A0A0G2JXC7;A0A140TAH7;A0A0G2JTB5;A0A0G2K875;F1M8U2	A0A0H2UHF9;Q6KC51;A0A0G2JXC7;A0A140TAH7;A0A0G2JTB5
Actin-related protein 2	Actr2	-0.648329	0.846754	0.81546		0.140736	1.07633	0.187821		2.89611	2.91198	3.00067	2.86629	2.91828	2.9257	2.8313	3.00204	3.09919	2.85005	3.01945	3.02459	15	0	196.39	14542000000	42	14542000000	1118600000	Q5M7U6	Q5M7U6
Actin-related protein 2/3 complex subunit 1A	Arpc1a	-0.652296	0.420603	0.807893		0.140997	0.360241	0.339908		3.04056	2.85271	3.12222	2.78553	2.87734	2.90278	2.89027	3.11111	3.19588	2.91288	3.13312	3.05398	15	0	199.52	14325000000	34	14313000000	681560000	Q99PD4;D3ZXP7;A0A096MJQ1	Q99PD4;D3ZXP7
Actin-related protein 2/3 complex subunit 1B	Arpc1b	-0.656263	1.10493	0.417862		0.141259	0.0908008	0.760134		-2.01272	-2.01124	-1.94243	-2.10304	-2.02089	-1.7976	-1.94218	-1.8547	-1.7762	-1.87496	-2.12987	-1.76432	1	0	21.647	104990000	1	104990000	5832900	O88656	O88656
Actin-related protein 2/3 complex subunit 2	Arpc2	-0.66023	0.318607	0.879151		0.14152	0.644038	0.223143		3.80984	3.72104	3.92251	3.68523	3.77747	3.80744	3.73732	3.97231	3.97175	3.7629	3.97035	3.91683	24	0	238.53	17858000000	61	17858000000	892910000	P85970;A0A0G2K9A2;A0A0G2K905;A0A0G2K2J1;A0A0G2K1V8	P85970;A0A0G2K9A2;A0A0G2K905;A0A0G2K2J1
Actin-related protein 2/3 complex subunit 3	Arpc3	-0.664197	0.0220928	0.993424		0.141781	0.48095	0.237898		2.46264	2.34848	2.57792	2.35799	2.36327	2.37948	2.42427	2.75018	2.70924	2.4293	2.70092	2.47063	11	0	63.124	7890800000	27	7884400000	788440000	B2GV73	B2GV73
Actin-related protein 2/3 complex subunit 5	Arpc5	-0.668164	0.4736	0.912032		0.142043	2.0258	0.117085		2.32584	2.42451	2.41563	2.30719	2.48022	2.51835	2.30801	2.45728	2.5467	2.38194	2.46491	2.45438	8	0	76.335	2252200000	16	2241400000	224140000	Q4KLF8;A0A0G2K585;A0A0U1RRQ2	Q4KLF8;A0A0G2K585;A0A0U1RRQ2
Actin-related protein 2/3 complex subunit 5-like protein	Arpc5l	-0.672131	0.230114	0.832542		0.142304	0.0145695	0.944616		1.55311	1.1824	1.58696	1.4035	1.39275	1.48243	1.46147	1.65523	1.72514	1.49096	1.70297	1.45874	6	0	96.184	2385300000	10	2385300000	265030000	A1L108	A1L108
Actin-related protein 3	Actr3	-0.676098	0.533201	0.83033		0.142565	1.58992	0.116208		4.09499	4.16365	4.26748	4.1219	4.21804	4.3476	4.16255	4.36778	4.37856	4.14761	4.33773	4.29651	21	0	219.57	18149000000	54	18149000000	864230000	Q4V7C7;A0A0G2K1C0	Q4V7C7;A0A0G2K1C0
Activated RNA polymerase II transcriptional coactivator p15	Sub1	-0.680065	0.131697	0.95912		0.142827	1.06896	0.0648387		0.381453	0.32333	0.392426	0.657045	0.47608	0.483673	0.816954	0.197472	0.140539	0.57074	0.182232	0.116369	4	0	31.869	610290000	5	610290000	122060000	Q63396	Q63396
Acylamino-acid-releasing enzyme	Apeh	-0.684032	0.667689	0.832092		0.143088	2.99793	0.114182		0.928167	1.05793	1.04725	0.87394	0.964396	0.988218	0.758116	0.884506	1.00872	0.864059	0.977386	1.01954	9	0	56.152	568540000	10	568540000	18340000	P13676;G3V9E4	P13676;G3V9E4
Acyl-CoA synthetase family member 2, mitochondrial	Acsf2	-0.687999	0.1374	0.932869		0.14335	2.23122	0.00181132	+	1.44873	1.12514	1.1249	1.51649	1.20002	1.02044	1.54553	0.981594	1.01656	1.40885	0.981127	1.04306	12	0	74.614	3645600000	18	3639400000	129980000	Q499N5	Q499N5
Acyl-CoA-binding domain-containing protein 4	Acbd4	-0.691966	1.13197	0.736486		0.143611	0.713857	0.188947		-2.82623	-3.00119	-2.99834	-2.89028	-2.81166	-2.72953	-2.89919	-3.02743	-2.93074	-2.88812	-3.17738	-3.02419	1	0	7.1745	36104000	1	36104000	1900200	Q6DGF9	Q6DGF9
Acyl-CoA-binding domain-containing protein 5	Acbd5;LOC100910957	-0.695933	0.236139	0.821146		0.143872	0.23024	0.475515		-3.85897	-3.6526	-3.57482	-3.80503	-4.06998	-3.40143	-3.5276	-3.58693	-3.76104	-3.59302	-3.7132	-3.81362	1	0.006838	1.5944	18481000	1	18481000	770050	A0FKI7;A0A096MJJ6;M0R9S4;A0A0G2K3Z5	A0FKI7;A0A096MJJ6;M0R9S4;A0A0G2K3Z5
Acyl-CoA-binding domain-containing protein 6	Acbd6	-0.6999	0.156544	0.907347		0.144134	0.0763318	0.741405		-4.02401	-4.36864	-4.09747	-4.25384	-4.21837	-4.07931	-4.23824	-3.97185	-3.95551	-4.15471	-3.99371	-4.23386	3	0	4.9147	205520000	3	205520000	14680000	Q5RJK8	Q5RJK8
Acyl-coenzyme A thioesterase 1	Acot1	-0.703867	0.00335955	1		0.144395	1.08526	0.170637		0.521696	0.628284	0.60417	0.479982	0.516651	0.498695	0.431261	0.669586	0.695333	0.515097	0.586952	0.603796	10	0	70.747	1400000000	16	1400000000	66667000	O88267;A0A0G2K7Z3	O88267;A0A0G2K7Z3
Acyl-coenzyme A thioesterase 2, mitochondrial	Acot2	-0.707834	0.292303	0.876235		0.144656	1.30792	0.159216		0.563454	0.732952	0.703333	0.563364	0.74493	0.698599	0.640636	0.690304	0.724699	0.574852	0.630302	0.862289	5	0	56.846	537190000	9	537190000	23356000	O55171;Q6IMX8;D3ZIQ1	O55171;Q6IMX8
Acyl-coenzyme A thioesterase 8	Acot8	-0.711801	0.505808	0.825021		0.144918	1.63517	0.124597		0.3326	0.398594	0.431225	0.289038	0.377542	0.571793	0.221249	0.404463	0.390356	0.310102	0.485281	0.499628	3	0	66.656	401880000	5	401880000	25118000	Q8VHK0;F7F557	Q8VHK0;F7F557
Acyl-coenzyme A thioesterase THEM4	Them4	-0.715768	0.75633	0.738476		0.145179	0.36197	0.435131		0.624237	0.750391	0.691309	0.630165	0.815159	0.919504	0.624746	0.553537	0.732347	0.633862	0.611538	0.765995	3	0	52.636	923390000	7	923390000	92339000	Q566R0	Q566R0
Acylphosphatase	Acyp1	-0.719735	0.368778	0.855301		0.145441	1.57257	0.153235		-1.5869	-1.47404	-1.53566	-1.56054	-1.50526	-1.4017	-1.60398	-1.52011	-1.62057	-1.57308	-1.39423	-1.5287	4	0	19.422	410190000	4	410190000	51273000	D4A6X4	D4A6X4
Acylphosphatase;Acylphosphatase-2	Acyp2	-0.723702	0.0145019	0.993526		0.145702	0.44106	0.328813		-0.0126629	0.264139	0.121712	0.139971	0.0703354	0.271292	0.131971	0.182777	0.132524	0.0242558	0.076376	0.0550842	4	0	15.341	1469800000	6	1469800000	163310000	D4A1G1;P35745	D4A1G1;P35745
Acyl-protein thioesterase 1	Lypla1	-0.727669	0.26029	0.863952		0.145963	0.245215	0.635913		-0.272785	-0.279936	-0.316629	-0.37204	-0.358189	-0.460157	-0.815266	-0.667333	-0.579735	-0.64426	-0.691031	-0.417826	4	0	46.706	388760000	6	388760000	35341000	P70470	P70470
Acyl-protein thioesterase 2	Lypla2	-0.731636	0.00911899	0.995194		0.146225	0.390187	0.259944		1.40829	1.27803	1.3215	1.29043	1.22029	1.29003	1.1538	1.57389	1.55015	1.19072	1.49424	1.40872	8	0	75.758	1975000000	16	1975000000	164580000	Q9QYL8	Q9QYL8
Acylpyruvase FAHD1, mitochondrial	Fahd1	-0.735603	1.90028	0.654316		0.146486	0.53224	0.4327		0.61038	0.620022	0.672367	0.573891	0.714743	0.816824	0.53632	0.601944	0.675671	0.552927	0.524076	0.652388	6	0	50.753	931880000	9	931880000	71683000	Q6AYQ8	Q6AYQ8
Adapter molecule crk	Crk	-0.73957	0.0546692	0.994912		0.146747	2.30732	0.0717973		1.79282	1.93218	1.90634	1.80947	1.94902	1.99459	1.73522	1.9581	1.91825	1.78047	1.91548	1.92327	11	0	59.378	2644400000	22	2644400000	139180000	Q63768	Q63768
Adaptin ear-binding coat-associated protein 1	Necap1	-0.743537	0.239036	0.917909		0.147009	1.31817	0.134231		2.81305	3.0502	2.9855	2.95486	3.0592	3.20961	2.86626	2.90824	2.95139	2.79434	2.94075	2.92708	11	0	99.277	6344200000	26	6344200000	528690000	P69682	P69682
Adenine phosphoribosyltransferase	Aprt	-0.747504	0.118664	0.975696		0.14727	2.284	0.125537		1.56221	1.65312	1.64754	1.45834	1.60196	1.52694	1.50803	1.64316	1.66345	1.57816	1.66078	1.68968	9	0	45.165	1741300000	9	1741300000	145110000	P36972	P36972
Adenomatous polyposis coli protein	Apc	-0.751471	0.655431	0.832566		0.147531	0.330064	0.387565		0.204374	0.275452	0.191381	0.17194	0.237366	0.272387	0.374298	0.0836906	0.0452671	0.243111	0.108095	0.0159931	11	0	80.536	296190000	13	296190000	1886600	P70478;A0A0G2K8G0;G3V8Q9	P70478;A0A0G2K8G0;G3V8Q9
Adenosine kinase	Adk	-0.755438	0.386062	0.845077		0.147793	0.149955	0.622139		0.253138	0.105316	0.211697	0.163033	0.106447	0.00449181	0.16386	0.440485	0.322096	0.22364	0.30348	0.217186	5	0	14.688	573600000	7	573600000	30189000	A0A0G2JSL8;A0A0G2K6X9;Q64640	A0A0G2JSL8;A0A0G2K6X9;Q64640
Adenosine receptor A1	Adora1	-0.759405	0.349857	0.863956		0.148054	0.971012	0.135422		-1.83002	-1.75275	-1.56234	-1.65481	-1.6308	-1.69001	-1.85995	-1.67609	-1.61468	-1.86936	-1.5398	-1.54451	1	0.00045434	3.0558	88384000	1	88384000	17677000	P25099	P25099
Adenosylhomocysteinase	Ahcy	-0.763372	0.334847	0.930247		0.148316	1.0292	0.181223		3.10401	3.09322	3.15342	2.90138	2.99721	3.06329	2.89445	3.08969	3.07862	2.91763	3.07114	3.0393	15	0	56.966	7836700000	30	7713900000	308550000	P10760	P10760
Adenosylhomocysteinase	Ahcyl1	-0.767339	0.044115	0.995006		0.148577	0.390461	0.441059		3.1519	3.08205	3.15085	3.14781	3.14237	3.10865	3.11351	3.25863	3.2732	3.09914	3.23238	3.16732	17	0	170.97	17598000000	49	17519000000	796310000	B5DFN2;A0A140TAI8	B5DFN2;A0A140TAI8
Adenosylhomocysteinase	Ahcyl2	-0.771306	0.66203	0.84459		0.148838	0.408191	0.671437		-0.213648	-0.1884	-0.152977	-0.15221	-0.222034	-0.310685	-0.170588	-0.202784	-0.255499	-0.209188	-0.213509	-0.274561	4	0	35.606	785070000	8	785070000	27071000	D3ZWL6	D3ZWL6
Adenylate cyclase type 2	Adcy2	-0.775273	0.217336	0.930572		0.1491	0.0164277	0.968642		0.256224	0.145311	0.223913	0.288677	0.289562	0.182846	0.195436	0.246975	0.247196	0.271976	0.338587	0.273642	6	0	75.279	231570000	8	231570000	4824400	P26769;F1LV12	P26769;F1LV12
Adenylate cyclase type 3	Adcy3	-0.77924	1.45788	0.416036		0.149361	1.81415	0.0647692		-3.74614	-3.65706	-3.70885	-3.93138	-3.66575	-3.90567	-3.927	-3.68311	-3.80483	-3.69083	-3.50089	-3.69613	3	0	14.869	113310000	3	113310000	2410900	G3V6I2;P21932	G3V6I2;P21932
Adenylate cyclase type 5	Adcy5	-0.783207	1.42631	0.623288		0.149622	1.60496	0.116452		-0.788168	-0.646339	-0.790758	-0.786015	-0.737852	-0.894316	-0.921526	-0.715022	-0.784595	-0.859592	-0.69755	-0.736187	3	0	44.775	215910000	4	215910000	4498200	G3V9G1;Q04400	G3V9G1;Q04400
Adenylate cyclase type 6	Adcy6	-0.787174	0.0311069	0.985938		0.149884	0.316846	0.437581		-3.60677	-3.66421	-3.59642	-3.75414	-3.61909	-3.9145	-3.76083	-3.97498	-3.87996	-3.67434	-3.7698	-3.67326	1	0	11.476	56092000	2	56092000	1246500	A0A0G2K429;F1LSD1;Q03343	A0A0G2K429;F1LSD1;Q03343
Adenylate cyclase type 8	Adcy8	-0.791141	2.85808	0.028169	+	0.150145	0.264631	0.378078		-1.98988	-2.29957	-1.99362	-2.29735	-2.13107	-1.88883	-2.31245	-1.99239	-1.74427	-2.2625	-2.06014	-1.71447	3	0	7.1197	738120000	3	738120000	13420000	P40146;G3V6N0	P40146;G3V6N0
Adenylate kinase 2, mitochondrial;Adenylate kinase 2, mitochondrial, N-terminally processed	Ak2	-0.795108	0.301812	0.917886		0.150407	0.117177	0.781295		1.10109	1.21273	1.15948	1.17866	1.2542	1.30831	1.16396	1.1273	1.12568	1.1526	1.0639	1.17081	9	0	59.091	1000700000	11	1000700000	71476000	A0A0G2JSG6;P29410	A0A0G2JSG6;P29410
Adenylate kinase 4, mitochondrial	Ak4	-0.799075	0.0610087	0.986216		0.150668	0.168891	0.656863		2.80767	2.92375	2.85446	2.93889	2.97264	2.94472	2.95395	2.80525	2.87273	2.90578	2.79011	2.84331	13	0	90.734	5724900000	27	5724900000	381660000	Q9WUS0	Q9WUS0
Adenylate kinase isoenzyme 1	Ak1	-0.803042	0.370014	0.921261		0.150929	2.45185	0.0857503		3.11467	3.27996	3.23867	3.09719	3.22594	3.30393	3.04486	3.14783	3.19522	3.02209	3.19983	3.20998	14	0	170.6	11616000000	50	11612000000	1055600000	P39069;A0A0G2K7Q6;M0RC66	P39069;A0A0G2K7Q6;M0RC66
Adenylosuccinate lyase	Adsl	-0.807009	0.213865	0.933524		0.151191	1.47333	0.134161		2.26844	2.30144	2.41001	2.15848	2.27284	2.2986	2.18105	2.35325	2.34546	2.20871	2.38167	2.3313	14	0	197.31	2092600000	19	2092600000	87191000	D3ZW08	D3ZW08
Adenylosuccinate synthetase isozyme 2	Adss	-0.810976	0.749551	0.924165		0.151452	1.26648	0.125405		2.24732	2.28052	2.2887	2.19853	2.30649	2.32797	2.10874	2.29866	2.34762	2.15719	2.40533	2.40367	15	0	103.36	2255800000	23	2255800000	112790000	D4AEP0;M0R629	D4AEP0
Adenylyl cyclase-associated protein 1	Cap1	-0.814943	0.248041	0.90706		0.151713	0.854943	0.188943		4.098	4.06063	4.21341	3.99988	4.09739	4.12903	4.04519	4.21006	4.27051	4.02729	4.25186	4.1454	27	0	323.31	17226000000	73	17213000000	637530000	Q08163	Q08163
Adenylyl cyclase-associated protein 2	Cap2	-0.81891	0.894568	0.790498		0.151975	1.08745	0.176545		3.58645	3.62146	3.72776	3.59085	3.62807	3.72791	3.5263	3.71137	3.74542	3.55214	3.7341	3.72506	25	0	323.31	11324000000	53	11324000000	390480000	P52481	P52481
Adipocyte plasma membrane-associated protein	Apmap	-0.822877	0.686865	0.79122		0.152236	0.336898	0.572139		0.920116	1.01894	0.988152	0.913115	0.995951	1.19587	0.911091	0.916121	0.965801	0.889984	0.828573	0.919027	7	0	44.101	811200000	11	811200000	40560000	Q7TP48;A0A0G2K6G2;D3ZGQ3	Q7TP48;A0A0G2K6G2;D3ZGQ3
ADP/ATP translocase 1	Slc25a4	-0.826844	0.8955	0.790728		0.152498	1.56638	0.182825		4.30927	4.33546	4.48525	4.25648	4.38488	4.39934	4.21393	4.31232	4.37076	4.24707	4.35945	4.39001	13	0	170.18	57610000000	63	56237000000	2811800000	Q05962;Q6P9Y4;A0A1W2Q605;D3ZB81	Q05962;Q6P9Y4
ADP/ATP translocase 2;ADP/ATP translocase 2, N-terminally processed	Slc25a5	-0.830811	0.2928	0.833372		0.152759	0.166446	0.682764		4.89559	4.8434	5.09215	4.91686	4.88959	4.96653	5.02077	5.0128	5.11132	4.95936	5.14562	4.97845	30	0	323.31	179670000000	115	177440000000	8872200000	Q09073	Q09073
ADP-ribose pyrophosphatase, mitochondrial	Nudt9	-0.834778	0.445371	0.844798		0.15302	0.457259	0.446443		-0.4431	-0.486422	-0.363077	-0.486515	-0.442776	-0.321313	-0.478237	-0.319118	-0.330978	-0.38615	-0.35968	-0.403137	6	0	17.476	1017200000	8	1017200000	67816000	Q5XIG0;E9PTA2	Q5XIG0
ADP-ribosyl cyclase/cyclic ADP-ribose hydrolase 1	Cd38	-0.838745	0.51807	0.848397		0.153282	1.72325	0.188271		0.141529	0.204445	0.239038	0.362534	0.474533	0.457838	0.194117	0.317949	0.461504	0.253187	0.300076	0.31214	2	0.0011001	2.5247	120600000	2	120600000	8614100	Q64244	Q64244
ADP-ribosylation factor 1;ADP-ribosylation factor 3	Arf1;Arf3	-0.842712	0.0179122	0.994115		0.153543	0.363681	0.312314		4.01694	3.8587	4.0955	3.74097	3.73497	3.74787	3.84958	4.1509	4.08554	3.89731	4.15536	3.98984	16	0	323.31	38258000000	72	38183000000	3818300000	P84079;P61206;A0A0G2JV81;A0A0G2K9H8;A0A0G2K4Q4	P84079;P61206;A0A0G2JV81;A0A0G2K9H8;A0A0G2K4Q4
ADP-ribosylation factor 2	Arf2	-0.846679	0.524837	0.648701		0.153804	0.318345	0.316623		-2.70236	-2.2571	-2.40795	-2.5542	-2.70594	-2.14843	-2.56119	-2.33889	-2.29189	-2.47851	-2.55208	-2.22571	2	0	5.0078	105180000	2	105180000	10518000	P84082	P84082
ADP-ribosylation factor 4	Arf4	-0.850646	0.254637	0.933548		0.154066	0.0987468	0.837286		0.672667	0.769081	0.691946	0.616318	0.591671	0.588373	0.682777	0.605364	0.65451	0.65349	0.702541	0.662752	2	0	26.157	622660000	3	622660000	62266000	P61751	P61751
ADP-ribosylation factor 5	Arf5	-0.854613	0.103507	0.957722		0.154327	0.647009	0.212909		2.01497	1.93961	2.09728	1.77118	1.85405	1.84449	1.89002	2.18204	2.1274	1.95034	2.12139	2.08516	5	0	50.686	2297600000	15	2297600000	208870000	P84083	P84083
ADP-ribosylation factor 6	Arf6	-0.85858	0.156468	0.933864		0.154588	0.362188	0.409603		0.114159	0.346685	0.262259	0.276567	0.279392	0.410275	0.303484	0.220602	0.289286	0.2677	0.357561	0.325535	3	0	16.979	639680000	4	639680000	79960000	P62332	P62332
ADP-ribosylation factor GTPase-activating protein 1	Arfgap1	-0.862547	1.53194	0.827143		0.15485	1.86186	0.134591		3.15944	3.23681	3.29283	3.14284	3.23228	3.28499	3.08896	3.19729	3.24049	3.09199	3.26607	3.27676	17	0	285.39	5403200000	33	5390500000	283710000	Q3S4A4;Q3S4A5;Q62848	Q3S4A4;Q3S4A5;Q62848
ADP-ribosylation factor GTPase-activating protein 2	Arfgap2	-0.866514	0.184051	0.928348		0.155111	0.100955	0.783083		-1.44365	-1.32189	-1.46683	-1.42171	-1.40704	-1.4755	-1.53766	-1.59025	-1.57516	-1.52183	-1.67124	-1.5758	2	0	8.5274	99094000	2	99094000	3811300	Q3MID3	Q3MID3
ADP-ribosylation factor-like protein 1	Arl1	-0.870481	0.516553	0.795874		0.155373	1.88531	0.0524908		-1.54809	-1.79757	-1.77828	-1.88971	-2.00416	-2.07457	-1.57256	-1.79368	-2.04718	-1.55631	-1.87567	-1.87754	2	0	18.265	130460000	2	130460000	14495000	P61212	P61212
ADP-ribosylation factor-like protein 2	Arl2	-0.874448	0.882957	0.863179		0.155634	1.1121	0.235535		0.474129	0.489307	0.475946	0.25139	0.406721	0.475378	0.384848	0.4685	0.512568	0.385536	0.442799	0.487249	6	0	41.558	534270000	8	534270000	59363000	O08697;G3V8V0;A0A1B0GWW8	O08697;G3V8V0
ADP-ribosylation factor-like protein 2-binding protein	Arl2bp	-0.878415	0.115964	0.898576		0.155895	0.0680554	0.673636		-6.04753	-6.17504	-5.81139	-6.25447	-6.12778	-6.1194	-6.90296	-5.43054	-6.17248	-6.2417	-7.29757	-6.50333	1	0.00023041	3.2506	6211100	2	6211100	776390	Q4V8C5	Q4V8C5
ADP-ribosylation factor-like protein 3	Arl3	-0.882382	0.274723	0.844857		0.156157	0.299272	0.294037		-0.163418	-0.378557	-0.0785809	-0.259586	-0.344473	-0.274301	-0.416191	0.197178	0.135494	-0.288168	-0.0366917	-0.10285	9	0	83.684	853840000	11	853840000	77622000	P37996;F8WG91	P37996;F8WG91
ADP-ribosylation factor-like protein 8B	Arl8b	-0.886349	0.0109929	0.997803		0.156418	0.109573	0.819089		0.339815	0.314207	0.305496	0.358767	0.255575	0.299345	0.376049	0.367908	0.341848	0.156721	0.244934	0.23386	4	0	24.179	1939000000	6	1939000000	176270000	Q66HA6	Q66HA6
Afadin	Mllt4	-0.890316	0.419534	0.834778		0.156679	0.0429848	0.90527		2.25486	2.39959	2.20337	2.47756	2.38685	2.44181	2.39811	2.35046	2.31765	2.34801	2.31489	2.27472	24	0	94.952	1207700000	28	1207700000	13127000	O35889;F1LT10	O35889;F1LT10
Aflatoxin B1 aldehyde reductase member 2	Akr7a2	-0.894283	1.42986	0.882557		0.156941	0.143517	0.698569		-0.152025	-0.332003	-0.358112	-0.252628	-0.309034	-0.364415	-0.30549	-0.265522	-0.284342	-0.335445	-0.235775	-0.256956	6	0	14.307	995000000	7	995000000	66333000	Q8CG45;A0A0G2K3V2;A0A0A0MXY9	Q8CG45;A0A0G2K3V2;A0A0A0MXY9
Agrin;Agrin N-terminal 110 kDa subunit;Agrin C-terminal 110 kDa subunit;Agrin C-terminal 90 kDa fragment;Agrin C-terminal 22 kDa fragment	Agrn	-0.89825	0.114179	0.946135		0.157202	0.0556208	0.776162		-3.21536	-3.42952	-3.4428	-3.12282	-3.46406	-3.30837	-3.52027	-3.00775	-3.11171	-3.21512	-3.29648	-3.26546	2	0	11.843	45130000	2	45130000	524770	P25304;D4A2F1;F1LPF2	P25304;D4A2F1;F1LPF2
AH receptor-interacting protein	Aip	-0.902217	0.767222	0.787286		0.157464	1.08445	0.169291		-2.62971	-2.41065	-2.39489	-2.53994	-2.42537	-2.28288	-2.5751	-2.45377	-2.4624	-2.53709	-2.53519	-2.41987	2	0	10.593	341480000	2	341480000	22765000	Q5FWY5	Q5FWY5
A-kinase anchor protein 12	Akap12	-0.906184	0.469343	0.889288		0.157725	0.968298	0.26798		1.52621	1.53768	1.59105	1.49289	1.58319	1.5414	1.44208	1.59041	1.52851	1.48807	1.51925	1.42715	9	0	89.389	889960000	13	865620000	13740000	Q5QD51	Q5QD51
A-kinase anchor protein 2	Akap2	-0.910151	0.595691	0.758998		0.157986	0.891177	0.0967853		0.694439	0.743702	0.458706	0.850536	0.657799	0.626812	1.05455	0.503922	0.46343	1.00475	0.627672	0.618616	5	0	29.256	308790000	7	308790000	8577500	Q5U301;F1LPQ9;A0A096MJ48	Q5U301;F1LPQ9
A-kinase anchor protein 5	Akap5	-0.914118	0.161585	0.967925		0.158248	1.02777	0.217094		2.57824	2.56024	2.59108	2.67601	2.82002	2.83041	2.59939	2.73115	2.66684	2.53572	2.63704	2.624	16	0	254.62	4124700000	31	4114600000	152390000	F1LPP6;P24587	F1LPP6;P24587
A-kinase anchor protein SPHKAP	Sphkap	-0.918085	0.392516	0.827001		0.158509	0.677043	0.230449		-1.60338	-1.61102	-1.69374	-1.68871	-1.66481	-1.65901	-1.39839	-1.62153	-1.84062	-1.43738	-1.63391	-1.57366	8	0	20.462	120010000	9	120010000	1411900	F1LNS0;A0A0G2K3J4;P0C6C0	F1LNS0;A0A0G2K3J4;P0C6C0
Alanine aminotransferase 1	Gpt	-0.922052	0.203878	0.915029		0.15877	1.66591	0.147184		-0.756329	-0.639399	-0.747713	-0.714062	-0.660482	-0.824403	-0.844419	-0.749639	-0.626688	-0.773222	-0.600607	-0.589956	4	0	16.005	321450000	8	321450000	13976000	P25409	P25409
Alanine--tRNA ligase, cytoplasmic	Aars	-0.926019	0.0472682	0.993654		0.159032	1.34915	0.178055		3.65321	3.70368	3.71471	3.64932	3.69718	3.72111	3.60726	3.7385	3.7585	3.61481	3.78193	3.71483	32	0	238.31	8615500000	58	8615500000	175830000	P50475	P50475
Alanine--tRNA ligase, mitochondrial	Aars2	-0.929986	0.594745	0.735061		0.159293	0.117308	0.584184		-3.67107	-3.97063	-3.83541	-3.7941	-4.24795	-4.00346	-3.93118	-3.45524	-3.578	-3.95924	-3.95208	-3.74167	3	0	8.925	50437000	3	50437000	1146300	D3ZX08	D3ZX08
Alanyl-tRNA editing protein Aarsd1	Aarsd1	-0.933953	0.139753	0.936653		0.159554	0.455664	0.412884		-1.66042	-1.495	-1.59661	-1.52515	-1.51998	-1.57872	-1.65237	-1.70531	-1.58846	-1.61589	-1.52041	-1.38322	2	0	7.7257	180570000	2	180570000	8598400	Q5XI97	Q5XI97
Alcohol dehydrogenase [NADP(+)]	Akr1a1	-0.93792	0.616923	0.912498		0.159816	1.51918	0.0979004		3.75677	3.86	3.88801	3.72244	3.80352	3.87532	3.6738	3.92586	3.93813	3.68604	3.90532	3.89459	20	0	151.37	9578000000	63	9578000000	416430000	P51635	P51635
Alcohol dehydrogenase class-3;S-(hydroxymethyl)glutathione dehydrogenase	Adh5;Adh4	-0.941887	0.236279	0.937367		0.160077	1.24104	0.142319		1.94124	1.94806	2.03922	1.78802	1.91996	1.92493	1.8541	2.05132	2.03697	1.83249	2.00466	1.98621	10	0	79.771	2699600000	19	2691000000	134550000	P12711;Q7TQ90;P41682;G3V7J9	P12711;Q7TQ90
Aldehyde dehydrogenase X, mitochondrial	Aldh1b1	-0.945854	0.231573	0.927405		0.160339	0.274215	0.480589		2.4412	2.54431	2.43267	2.45934	2.48761	2.41974	2.53582	2.31687	2.35352	2.50074	2.38503	2.43275	15	0	203.5	4959600000	20	4959600000	206650000	G3V7I5;Q66HF8;Q63639	G3V7I5;Q66HF8
Aldehyde dehydrogenase, mitochondrial	Aldh2	-0.949821	0.43228	0.883571		0.1606	1.11809	0.284794		2.80714	2.77603	2.78928	2.87906	2.84835	2.79757	2.91192	2.7807	2.89265	2.85126	2.79215	2.869	19	0	170.19	10770000000	32	10770000000	448750000	P11884;F1LN88	P11884;F1LN88
Aldose 1-epimerase	Galm	-0.953788	0.25216	0.880829		0.160861	1.80778	0.0458824	+	-1.21871	-0.824751	-1.09147	-1.35673	-1.187	-1.2222	-1.42545	-1.18168	-1.09638	-1.258	-1.06397	-1.04719	3	0	11.008	571500000	4	571500000	38100000	Q66HG4	Q66HG4
Aldose reductase	Akr1b1	-0.957755	0.49057	0.909028		0.161123	0.776635	0.210205		1.61966	1.61383	1.71379	1.56083	1.595	1.61817	1.46766	1.72276	1.71804	1.59518	1.73685	1.73413	10	0	91.432	6122900000	25	6122900000	322260000	P07943	P07943
Alkaline phosphatase, tissue-nonspecific isozyme	Alpl	-0.961722	1.15258	0.544138		0.161384	0.97051	0.149662		-2.19731	-1.88852	-1.77487	-1.97547	-1.95681	-1.85085	-1.97358	-1.88608	-1.61557	-2.09358	-1.94373	-1.90054	2	0	7.5476	38089000	2	38089000	1313400	P08289;A0A0G2K0X8	P08289;A0A0G2K0X8
Alkyldihydroxyacetonephosphate synthase, peroxisomal	Agps	-0.965689	0.19169	0.932417		0.161645	1.77468	0.0943694		0.298662	0.544905	0.480366	0.376236	0.494148	0.487476	0.38203	0.484644	0.518057	0.351227	0.508253	0.623638	6	0	41.09	304570000	6	304570000	8701900	Q9EQR2;F1M9Q8	Q9EQR2;F1M9Q8
All-trans-retinol 13,14-reductase	Retsat	-0.969656	0.0195768	0.99637		0.161907	0.650413	0.371854		1.88614	1.78864	1.79641	1.98902	1.87411	1.82187	1.99943	1.94962	2.03125	1.802	1.84615	1.80158	10	0	81.885	1224000000	15	1224000000	42208000	G3V7V6;Q8VHE9	G3V7V6;Q8VHE9
Alpha-(1,6)-fucosyltransferase	Fut8	-0.973623	1.46362	0.413314		0.162168	0.458581	0.423669		-2.06701	-2.13075	-1.99368	-2.06005	-2.02401	-1.97687	-2.20931	-2.21138	-2.00714	-2.17879	-2.35244	-2.11137	2	0	5.4144	79531000	2	79531000	2410000	Q6EV76;D4IGX4	Q6EV76;D4IGX4
Alpha/beta hydrolase domain-containing protein 17A	Abhd17a	-0.97759	1.39694	0.720197		0.16243	1.50701	0.0529959		-2.46895	-2.19313	-2.28919	-2.21782	-2.12718	-2.18078	-2.48615	-2.0519	-2.1952	-2.3862	-2.10702	-2.14431	2	0	41.822	56259000	2	56259000	3750600	Q5XIJ5	Q5XIJ5
Alpha/beta hydrolase domain-containing protein 17B	Abhd17b	-0.981557	0.100154	0.959724		0.162691	2.00064	0.0605693		0.300531	0.535734	0.43409	0.240078	0.343655	0.450333	0.264797	0.52388	0.518309	0.307917	0.509327	0.560593	5	0	57.576	748030000	10	748030000	46752000	Q6AY17	Q6AY17
alpha-1,2-Mannosidase	Man1a2	-0.985524	0.62456	0.738833		0.162952	0.0166951	0.948881		-3.03891	-2.79015	-2.8436	-2.96265	-3.08118	-2.93085	-3.07087	-3.09931	-2.81453	-2.84863	-2.93325	-2.88808	1	0.0010975	2.4815	32160000	1	32160000	1109000	D3ZR49	D3ZR49
Alpha-1,4 glucan phosphorylase	Pygb	-0.989491	0.0115257	0.994698		0.163214	1.19532	0.151913		4.87168	4.91018	4.95583	4.79222	4.87933	4.88219	4.92112	5.04428	5.0999	4.91262	5.14957	5.05049	63	0	323.31	40973000000	148	40697000000	847860000	G3V6Y6	G3V6Y6
Alpha-1,4 glucan phosphorylase;Glycogen phosphorylase, muscle form	Pygm	-0.993458	0.453368	0.911178		0.163475	1.21947	0.134391		3.04736	3.06117	3.07026	2.95174	3.07727	2.97569	3.06979	3.30322	3.29881	3.11425	3.29472	3.28129	34	0	189.36	5753500000	51	5753500000	112810000	G3V8V3;P09812	G3V8V3;P09812
Alpha-2A adrenergic receptor	Adra2a	-0.997425	0.771399	0.380108		0.163736	0.459723	0.177944		-6.47399	-5.92347	-5.84248	-5.97722	-6.37335	-5.52038	-6.17894	-5.65912	-5.42755	-6.33721	-6.02966	-5.90215	1	0	8.0182	18719000	1	18719000	1701700	P22909	P22909
Alpha-2-macroglobulin receptor-associated protein	Lrpap1	-1.00139	0.128144	0.940319		0.163998	0.787298	0.292745		1.8789	1.96679	1.96925	2.05079	2.21476	2.30062	1.97441	1.99318	1.9856	1.9447	1.94632	1.79531	17	0	201.53	3588000000	23	3588000000	179400000	Q99068	Q99068
Alpha-actinin-1	Actn1	-1.00536	0.262683	0.808468		0.164259	0.568742	0.150763		-3.22427	-3.9392	-3.40971	-3.632	-3.81598	-3.77516	-3.1333	-3.35877	-3.12134	-3.42269	-3.26644	-3.58901	1	0.00045188	2.9658	147910000	1	147910000	2739100	Q6T487;Q9Z1P2	Q6T487;Q9Z1P2
Alpha-actinin-4	Actn4	-1.00933	0.690245	0.836088		0.16452	2.1276	0.0854455		4.5219	4.30148	4.422	4.54727	4.40976	4.42315	4.52743	4.40045	4.42929	4.51628	4.39619	4.40395	51	0	323.31	26112000000	107	26112000000	474760000	Q9QXQ0;A0A0G2K013	Q9QXQ0;A0A0G2K013
Alpha-adducin	Add1	-1.01329	0.367879	0.936016		0.164782	0.859564	0.227584		4.39469	4.3864	4.34949	4.48437	4.45439	4.50306	4.51732	4.31207	4.33179	4.44704	4.32846	4.3666	35	0	323.31	20701000000	82	20591000000	762640000	A0A0G2JSM7;Q63028;D3ZZ99	A0A0G2JSM7;Q63028;D3ZZ99
Alpha-aminoadipic semialdehyde dehydrogenase	Aldh7a1	-1.01726	1.15268	0.820024		0.165043	0.29285	0.77473		3.49881	3.47044	3.54982	3.52514	3.572	3.57731	3.49041	3.52394	3.59852	3.48217	3.48101	3.51535	23	0	151.11	4912700000	36	4912700000	196510000	Q64057	Q64057
Alpha-centractin	Actr1a	-1.02123	0.392357	0.891536		0.165305	1.40613	0.130208		3.10304	3.22525	3.24909	3.09178	3.1515	3.24912	3.13618	3.24429	3.32903	3.08191	3.319	3.25519	16	0	308.93	11831000000	37	11831000000	591570000	P85515	P85515
Alpha-enolase	Eno1	-1.02519	0.340089	0.86394		0.165566	1.21438	0.13537		5.34051	5.50576	5.67103	5.40761	5.64872	5.71971	5.51124	5.61697	5.66197	5.71705	5.74177	5.64506	33	0	323.31	115600000000	206	114830000000	5219700000	P04764;M0R5J4	P04764;M0R5J4
Alpha-internexin	Ina	-1.02916	0.45818	0.820554		0.165827	0.66936	0.127464		3.63696	3.70379	3.57136	3.8803	3.85897	3.66014	4.23175	3.65872	3.70693	4.18771	3.69695	3.71627	29	0	323.31	27047000000	72	27044000000	795410000	P23565	P23565
Alpha-mannosidase;Alpha-mannosidase 2C1	Man2c1	-1.03313	0.457126	0.908635		0.166089	0.211195	0.504537		-1.14336	-1.25052	-1.26691	-1.14167	-1.19576	-1.16004	-1.35217	-1.02351	-1.02705	-1.18732	-1.13746	-1.03884	2	0	5.0612	36171000	2	36171000	803810	Q5M9I2;F1LPQ3;P21139	Q5M9I2;F1LPQ3;P21139
Alpha-methylacyl-CoA racemase	Amacr	-1.0371	0.0313607	0.988248		0.16635	0.262205	0.301821		-1.63733	-1.75748	-1.6534	-1.52743	-1.82778	-1.72795	-1.98581	-1.146	-1.39106	-1.76695	-1.50316	-1.49316	3	0	22.164	77515000	4	77515000	3875800	P70473;Q7TP08;G3V8F9	P70473;Q7TP08;G3V8F9
Alpha-N-acetylgalactosaminidase	Naga	-1.04106	0.163388	0.966526		0.166611	0.953589	0.202925		0.201258	-0.026001	0.00943947	0.182732	0.0963306	0.061203	0.272331	0.246693	0.264179	0.263412	0.205349	0.149143	4	0	11.955	346070000	5	346070000	15046000	Q66H12	Q66H12
Alpha-soluble NSF attachment protein	Napa	-1.04503	0.680478	0.789701		0.166873	0.95289	0.176913		3.1696	3.15813	3.29556	3.09475	3.18161	3.27871	3.04892	3.20948	3.27918	3.04524	3.28093	3.23223	15	0	275.6	9256400000	34	9247200000	513730000	P54921	P54921
Alpha-synuclein	Snca	-1.049	0.173578	0.903077		0.167134	0.84331	0.205523		3.81095	3.94161	3.88667	3.91146	4.02546	4.19667	3.92763	3.88662	3.89854	3.78847	3.9983	3.6774	12	0	195.88	73469000000	59	73209000000	12202000000	P37377	P37377
Alpha-tubulin N-acetyltransferase 1	Atat1	-1.05296	0.314294	0.908287		0.167396	0.439103	0.607051		-0.3729	-0.406847	-0.356293	-0.338846	-0.40704	-0.550151	-0.453686	-0.497118	-0.488228	-0.485392	-0.442354	-0.492071	8	0	21.644	669510000	12	669510000	25751000	Q6MG11;A0A0G2K9K5	Q6MG11;A0A0G2K9K5
Alsin	Als2	-1.05693	0.619689	0.791901		0.167657	1.98812	0.0832271		-1.2631	-1.06348	-1.12706	-1.21611	-1.11757	-0.992967	-1.24324	-1.11913	-0.968294	-1.25689	-1.04905	-0.981752	4	0	17.672	89981000	4	89981000	1249700	P0C5Y8	P0C5Y8
Amine oxidase [flavin-containing] A	Maoa	-1.0609	1.37043	0.805696		0.167918	1.59806	0.208527		3.35216	3.39193	3.45563	3.26977	3.37204	3.42346	3.29157	3.41409	3.48819	3.34696	3.4036	3.41161	21	0	204.16	8647600000	43	8537800000	316210000	G3V9Z3;P21396	G3V9Z3;P21396
Amine oxidase [flavin-containing] B	Maob	-1.06486	0.263589	0.903418		0.16818	0.356965	0.473163		3.53316	3.42633	3.5876	3.39607	3.47147	3.46309	3.47115	3.5737	3.65729	3.47276	3.58445	3.49589	15	0	210.31	8251300000	41	8187800000	292420000	P19643	P19643
Amino acid transporter	Slc1a4	-1.06883	0.127086	0.941454		0.168441	1.61124	0.215148		1.97334	2.04036	2.06702	2.01063	2.05556	2.18816	1.80825	1.87823	1.89078	1.8228	1.95451	1.85118	7	0	88.137	3366300000	13	3325200000	175010000	Q76GL9	Q76GL9
Aminoacyl tRNA synthase complex-interacting multifunctional protein 2	Aimp2	-1.0728	0.721527	0.788788		0.168702	1.23903	0.0681881		-0.610727	-0.62969	-0.714697	-0.377457	-0.63147	-0.705917	-0.286522	-0.698225	-0.876267	-0.359678	-0.697056	-0.658779	4	0	70.509	382490000	5	382490000	23906000	Q32PX2;A0A0U1RRR6	Q32PX2;A0A0U1RRR6
Aminoacylase-1A;Aminoacylase-1B	Acy1a;Acy1b	-1.07677	0.16378	0.933996		0.168964	1.52784	0.133558		1.55734	1.71791	1.60943	1.5227	1.57795	1.63488	1.45845	1.65289	1.7109	1.57253	1.66186	1.73138	12	0	69.529	1857000000	25	1857000000	77377000	Q6AYS7;Q6PTT0	Q6AYS7;Q6PTT0
Aminomethyltransferase	Amt	-1.08073	0.178648	0.929881		0.169225	0.0488955	0.955884		-0.823608	-0.874859	-0.827682	-0.82321	-0.807247	-0.933791	-0.999678	-0.985207	-0.917688	-0.991846	-0.98053	-0.867559	6	0	11.006	249810000	7	249810000	10861000	M0R9I6	M0R9I6
Aminopeptidase B	Rnpep	-1.0847	0.208064	0.952462		0.169487	1.1124	0.118859		1.40746	1.43151	1.47932	1.24792	1.36484	1.31556	1.2436	1.5627	1.56127	1.37672	1.58441	1.53642	10	0	59.602	2186700000	13	2186700000	66264000	O09175;G3V6V1	O09175;G3V6V1
Amino-terminal enhancer of split	Aes	-1.08867	0.348935	0.82611		0.169748	2.74357	0	+	-3.91159	-4.28674	-4.32373	-3.65716	-4.02835	-3.76873	-3.76406	-4.28818	-4.19318	-4.01013	-4.37367	-4.43471	1	0.0017256	2.1912	16064000	1	16064000	2008000	P63003	P63003
AMP deaminase 2	Ampd2	-1.09263	0.0853861	0.975527		0.170009	0.108536	0.866463		1.89079	1.88065	1.79568	1.80841	1.76727	1.84756	1.68902	1.77008	1.77303	1.721	1.72317	1.75932	17	0	109.13	1895600000	24	1895600000	49885000	Q02356;A0A0G2K3U1;P08290;Q9JKP9;A0A0G2K0F6	Q02356;A0A0G2K3U1
AMP deaminase 3	Ampd3	-1.0966	0.254456	0.923243		0.170271	2.50166	0.189501		-0.320021	-0.216314	-0.339817	-0.336346	-0.273329	-0.288471	-0.338037	-0.269314	-0.20649	-0.262371	-0.183214	-0.208193	5	0	10.476	345160000	10	345160000	9587800	O09178;F1M7Q5	O09178;F1M7Q5
Amphiphysin	Amph	-1.10057	0.292889	0.867117		0.170532	0.732137	0.138289		3.37947	3.30442	3.50492	3.30145	3.39061	3.49099	3.16947	3.55727	3.55605	3.19727	3.55761	3.45363	22	0	323.31	16583000000	50	16583000000	592250000	O08838;A0A0G2JX32;F1LPP0;A0A0G2K5Z4	O08838;A0A0G2JX32;F1LPP0;A0A0G2K5Z4
Amphoterin-induced protein 1	Amigo1	-1.10453	0.444889	0.861667		0.170793	1.32048	0.0863925		-2.46707	-2.26363	-2.23357	-2.50308	-2.48128	-2.38659	-2.55922	-2.28422	-2.17184	-2.38286	-2.10702	-2.17137	1	0	3.5537	31626000	1	31626000	1506000	Q80ZD7	Q80ZD7
Amyloid beta A4 precursor protein-binding family A member 1	Apba1	-1.1085	0.156998	0.936196		0.171055	1.36592	0.102321		0.780632	1.08621	1.01238	0.921091	1.06148	1.21885	0.943363	1.09353	1.05151	0.947695	1.01945	1.06697	11	0	88.327	938450000	18	938450000	26813000	O35430;F1LR60	O35430;F1LR60
Amyloid beta A4 precursor protein-binding family A member 2	Apba2	-1.11247	0.12742	0.902983		0.171316	0.278232	0.403012		-5.00785	-4.83101	-5.03148	-4.98117	-5.20513	-4.58334	-4.83447	-5.11899	-4.90163	-4.79543	-4.77137	-5.10277	3	0	12.344	80013000	5	80013000	3810200	O35431	O35431
Amyloid beta A4 precursor protein-binding family B member 1	Apbb1	-1.11644	0.545582	0.816057		0.171577	1.13114	0.189259		-1.38999	-1.18344	-1.34725	-1.55252	-1.48844	-1.5763	-1.43602	-1.39131	-1.41432	-1.46864	-1.38876	-1.34493	3	0	13.635	221590000	4	221590000	8522900	P46933;A0A0G2K3S1	P46933;A0A0G2K3S1
Amyloid beta A4 protein;N-APP;Soluble APP-alpha;Soluble APP-beta;C99;Beta-amyloid protein 42;Beta-amyloid protein 40;C83;P3(42);P3(40);C80;Gamma-secretase C-terminal fragment 59;Gamma-secretase C-terminal fragment 57;Gamma-secretase C-terminal fragment 50;C31	App	-1.1204	0.481583	0.82021		0.171839	0.648719	0.277135		1.26291	1.47032	1.38486	1.42728	1.54798	1.63989	1.2947	1.3024	1.37387	1.28009	1.26253	1.43484	12	0	95.315	1382100000	21	1382100000	39489000	P08592;Q6P6Q5	P08592;Q6P6Q5
Amyloid-like protein 2	Aplp2	-1.12437	0.224759	0.930241		0.1721	0.480547	0.355567		0.198292	0.115923	0.24358	0.232426	0.268978	0.274012	0.0683708	0.24188	0.224133	0.0896702	0.228535	0.199066	8	0	32.255	486800000	9	486800000	15212000	P15943;M0RDX2;M0RBX7	P15943;M0RDX2;M0RBX7
AN1-type zinc finger protein 2B	Zfand2b	-1.12834	0.396934	0.792815		0.172362	0.716958	0.183654		-2.68912	-2.35539	-2.5719	-2.68327	-2.7306	-2.61071	-2.76365	-2.67647	-2.67557	-2.7824	-2.62314	-2.87227	1	0	3.6288	31498000	2	31498000	2249900	Q4KLG9	Q4KLG9
Anamorsin	Ciapin1	-1.1323	0.454264	0.900234		0.172623	1.13092	0.169802		0.609898	0.622324	0.672367	0.549084	0.726732	0.756805	0.616173	0.690615	0.783028	0.482641	0.665112	0.61961	2	0	62.164	562560000	4	562560000	31253000	Q5XID1	Q5XID1
Ancient ubiquitous protein 1	Aup1	-1.13627	0.063333	0.960228		0.172884	0.0558296	0.860992		-0.807833	-0.653315	-0.732553	-0.814888	-0.729969	-0.902667	-0.864956	-1.01075	-0.775991	-0.782974	-0.832204	-0.748074	4	0	23.704	163540000	4	163540000	9085500	A1L134	A1L134
Angiotensin-converting enzyme;Angiotensin-converting enzyme, soluble form	Ace;Ace3	-1.14024	1.47833	0.79012		0.173146	0.0933931	0.645001		-2.45143	-2.36949	-2.28127	-2.34364	-2.32855	-2.27148	-1.41518	-2.08929	-2.05238	-2.67892	-2.33425	-2.30927	2	0	11.064	47116000	2	47116000	713870	P47820;A0A0A0MXV4	P47820;A0A0A0MXV4
Angiotensinogen;Angiotensin-1;Angiotensin-2;Angiotensin-3;Angiotensin-4;Angiotensin 1-9;Angiotensin 1-7;Angiotensin 1-5;Angiotensin 1-4	Agt	-1.1442	0.753143	0.791813		0.173407	1.47425	0.227775		-1.04779	-1.02015	-0.984348	-1.10673	-1.04977	-1.0525	-1.32009	-1.21445	-1.05321	-1.18178	-1.06865	-1.01561	2	0	7.578	107040000	2	107040000	5351800	P01015	P01015
Anion exchange protein 3;Anion exchange protein	Slc4a3	-1.14817	0.0151662	0.995154		0.173668	0.716089	0.228107		-1.8664	-1.59493	-1.60703	-1.66684	-1.58865	-1.39352	-1.84881	-1.83836	-1.84742	-1.77742	-1.74108	-1.90141	5	0	24.074	79990000	5	79990000	1632400	P23348;G3V8P8	P23348;G3V8P8
Anion exchange protein;Electroneutral sodium bicarbonate exchanger 1	Slc4a8	-1.15214	0.115538	0.934344		0.17393	0.0469603	0.858251		-0.83992	-1.02196	-0.824326	-0.789431	-0.903248	-0.896399	-0.946878	-0.764057	-0.88518	-0.881973	-0.716225	-0.911446	4	0	92.083	304370000	6	297810000	5839500	F1LUB7;Q6RVG2	F1LUB7;Q6RVG2
Ankyrin repeat and sterile alpha motif domain-containing protein 1B	Anks1b	-1.15611	0.0642419	0.967753		0.174191	0.0757296	0.858947		1.70715	1.80011	1.77973	1.70214	1.74	1.85874	2.06383	1.94971	1.99498	2.05991	2.08191	1.88791	15	0	40.39	2560800000	19	2554300000	44812000	P0C6S7;F1M2J2	P0C6S7;F1M2J2
Ankyrin repeat domain-containing protein 34A	Ankrd34a	-1.16007	0.51107	0.773553		0.174453	0.758894	0.111689		-3.39362	-3.04219	-3.00068	-3.19942	-3.12142	-2.92651	-3.30656	-2.62509	-2.72531	-3.07315	-3.08118	-2.8272	2	0	5.2015	50212000	2	50212000	2008500	Q5BJT1	Q5BJT1
Ankyrin repeat domain-containing protein 46	Ankrd46	-1.16404	1.23516	0.618657		0.174714	0.0323297	0.925843		-0.924372	-0.798172	-0.751429	-0.801012	-0.811068	-0.701193	-0.826048	-0.969005	-0.762026	-0.849798	-0.844523	-0.77968	5	0	12.451	286800000	6	286800000	40971000	Q76K24	Q76K24
Ankyrin-3	Ank3	-1.16801	1.94486	0.896324		0.174975	0.802931	0.561123		3.2484	3.24835	3.26896	3.24933	3.31217	3.33101	3.31717	3.32541	3.35144	3.33029	3.36649	3.40612	49	0	323.31	6407600000	70	6407600000	45768000	O70511;A0A0G2K0J3;A0A0G2K1R9;A0A0G2K2B9;A0A0G2JUJ5	O70511;A0A0G2K0J3;A0A0G2K1R9;A0A0G2K2B9
Annexin	Anxa7	-1.17197	0.0975994	0.934142		0.175237	1.09742	0.138102		1.28675	1.5221	1.57074	1.06145	1.28381	1.43044	1.37438	1.41021	1.43233	1.35649	1.41399	1.07939	8	0	41.97	1849200000	13	1849200000	88057000	Q6IRJ7	Q6IRJ7
Annexin	Anxa11	-1.17594	0.233154	0.88373		0.175498	0.851376	0.114266		1.24248	1.81008	1.72135	1.1646	1.22581	1.36715	1.22204	1.37704	1.3788	1.29109	1.4207	1.16109	14	0	53.584	2575900000	18	2575900000	135570000	Q5XI77	Q5XI77
Annexin	Anxa5	-1.17991	0.369346	0.792472		0.175759	0.76402	0.179635		2.76999	3.05084	2.99256	2.54636	2.78555	2.82213	2.95311	2.9427	2.98184	2.84349	2.86448	2.48009	18	0	151.35	4835900000	27	4835900000	219810000	Q66HH8	Q66HH8
Annexin A1	Anxa1	-1.18387	0.105396	0.92927		0.176021	0.359307	0.621895		-4.87941	-4.85667	-4.63218	-4.78221	-4.88949	-4.87844	-4.79983	-4.81673	-5.15139	-5.11759	-5.11793	-5.15654	2	0	16.576	28283000	2	28283000	1285600	P07150	P07150
Annexin A2	Anxa2	-1.18784	0.0217313	0.98746		0.176282	1.01343	0.0857988		-0.128294	0.369493	0.334017	-0.0347137	0.103306	0.565355	0.00280571	0.345257	0.208235	0.0219345	0.047884	-0.200018	9	0	53.589	681950000	18	507950000	22085000	Q07936	Q07936
Annexin A3	Anxa3	-1.19181	0.512196	0.842517		0.176543	0.234974	0.432174		2.48623	2.6476	2.59735	2.38205	2.50082	2.53159	2.76921	2.45373	2.43615	2.72825	2.45305	2.30765	18	0	147.19	3428100000	29	3428100000	163240000	P14669;Q6TXF2	P14669
Annexin A5	Anxa5	-1.19578	0.531093	0.745692		0.176805	1.32083	0.134389		-3.32857	-3.22448	-3.10418	-3.789	-3.56066	-3.24945	-4.79725	-4.64769	-4.57073	-3.86496	-3.82736	-3.91758	1	0	29.372	56491000	1	56491000	2567800	P14668	P14668
Annexin;Annexin A6	Anxa6	-1.19974	0.274015	0.828923		0.177066	1.4262	0.0588464		3.89172	4.36841	4.28001	3.67966	3.89507	4.01145	3.84838	4.02021	4.0613	3.94295	4.11975	3.74878	40	0	270.85	17709000000	75	17709000000	402490000	Q6IMZ3;P48037;D3ZXN8	Q6IMZ3;P48037
Anoctamin	Ano10	-1.20371	0.462292	0.807308		0.177328	0.114317	0.671345		-1.89244	-2.11778	-1.86001	-2.20109	-2.26546	-2.26812	-2.19648	-1.94328	-1.90114	-2.09291	-1.91439	-1.9279	4	0	13.33	96873000	5	96873000	3459700	D3ZF54	D3ZF54
AP-1 complex subunit beta-1;AP complex subunit beta	Ap1b1	-1.20768	0.040525	0.987609		0.177589	0.585519	0.289788		2.20721	2.18589	2.28805	2.19719	2.17926	2.22927	2.14927	2.32957	2.31066	2.15749	2.33173	2.22087	12	0	134.07	3842100000	23	3842100000	81747000	P52303;A0A0G2K2V2;G3V9N8	P52303;A0A0G2K2V2;G3V9N8
AP-1 complex subunit mu-1	Ap1m1	-1.21164	0.273443	0.916845		0.17785	1.15155	0.189238		0.904816	0.910559	0.986639	0.804132	0.900345	0.816929	0.897175	1.0767	0.981413	0.89135	1.00413	0.995457	8	0	59.953	1165200000	9	1165200000	46609000	Q32Q06	Q32Q06
AP-2 complex subunit alpha-2	Ap2a2	-1.21561	0.605717	0.877245		0.178112	0.805775	0.2407		4.19308	4.18137	4.26977	4.13027	4.16218	4.22011	4.10807	4.24558	4.27544	4.11021	4.29414	4.26326	33	0	323.31	30304000000	92	30137000000	602740000	P18484;Q66HM2;A0A0G2K943	P18484;Q66HM2;A0A0G2K943
AP-2 complex subunit beta	Ap2b1	-1.21958	0.144766	0.934524		0.178373	0.518981	0.295823		4.83423	4.75971	4.92053	4.76842	4.78952	4.81958	4.75583	4.93438	4.9443	4.76775	4.96775	4.85603	47	0	323.31	48844000000	130	48558000000	1103600000	P62944	P62944
AP-2 complex subunit mu	Ap2m1	-1.22354	0.207604	0.935151		0.178634	0.574306	0.3259		4.33562	4.29266	4.3957	4.26045	4.27209	4.2855	4.24714	4.38433	4.4229	4.27915	4.44463	4.37047	27	0	301.16	43653000000	94	42849000000	1648000000	P84092;A0A140TAH5	P84092;A0A140TAH5
AP-2 complex subunit sigma	Ap2s1	-1.22751	0.104674	0.933398		0.178896	0.0205342	0.926304		2.52165	2.18234	2.44746	2.16703	2.13227	2.16415	2.312	2.49738	2.48711	2.34324	2.50151	2.32335	7	0	41.452	8207500000	19	8187000000	1364500000	P62744	P62744
AP2-associated protein kinase 1	Aak1	-1.23148	0.0842993	0.963327		0.179157	1.81903	0.0963812		3.6703	3.7357	3.81407	3.60718	3.76457	3.82088	3.57317	3.77263	3.7324	3.59296	3.78035	3.63645	35	0	323.31	9322700000	71	9287200000	244400000	F1LRI7;P0C1X8;F1M7M4	F1LRI7;P0C1X8
AP-3 complex subunit beta	Ap3b2	-1.23545	0.0182412	0.995603		0.179419	1.39834	0.192352		4.40914	4.49414	4.46891	4.38921	4.45993	4.46823	4.39765	4.43868	4.53449	4.40514	4.56692	4.47947	41	0	323.31	10050000000	66	10042000000	167370000	D4AE00;A0A0G2JWD6;D3ZIF5	D4AE00
AP-3 complex subunit mu-1	Ap3m1	-1.23941	0.421351	0.878755		0.17968	0.686664	0.2389		-0.0269375	-0.0170536	0.0968342	-0.189585	0.00755692	0.102816	-0.0478973	-0.0705624	-0.0668221	-0.101603	0.0882626	0.0361958	5	0	36.374	530600000	5	530600000	24118000	Q6IRG9;P53676	Q6IRG9;P53676
AP-3 complex subunit mu-2	Ap3m2	-1.24338	0.560409	0.94932		0.179941	2.1357	0.120543		1.2205	1.31977	1.3511	1.24968	1.32889	1.34303	1.28383	1.42876	1.41673	1.25194	1.40864	1.42287	11	0	85.767	1100100000	13	1100100000	50003000	P53678;V9GZ82	P53678;V9GZ82
Apolipoprotein A-I;Proapolipoprotein A-I	Apoa1	-1.24735	0.747172	0.785539		0.180203	1.76585	0.0182857	+	-1.63576	-1.99133	-1.91066	-1.58342	-1.80839	-1.6741	-2.30977	-2.62913	-2.67665	-1.9567	-2.54636	-2.42078	1	0	4.039	81603000	1	81603000	6277100	P04639	P04639
Apolipoprotein D	Apod	-1.25131	0.166532	0.891736		0.180464	0.458339	0.268226		-0.0479012	-0.207848	0.104195	-0.00363159	0.220066	-0.116289	-0.00292206	0.246552	0.321711	-0.0967369	0.00558281	0.211998	2	0	7.7652	159260000	2	159260000	17696000	M0R4S2;P23593	M0R4S2;P23593
Apolipoprotein E	Apoe	-1.25528	0.287216	0.891319		0.180725	0.866876	0.259843		2.16642	2.34791	2.2271	2.22044	2.29854	2.43459	2.06398	2.07658	2.14128	2.05914	2.09205	2.17661	14	0	121	7776600000	29	7776600000	486040000	P02650;A0A0G2K151	P02650;A0A0G2K151
Apoptosis-inducing factor 1, mitochondrial	Aifm1	-1.25925	1.96356	0.732324		0.180987	0.86676	0.31545		2.39597	2.49971	2.55406	2.39876	2.51974	2.61996	2.40141	2.41214	2.46063	2.3995	2.40713	2.49842	11	0	76.278	3376900000	19	3350200000	108070000	Q9JM53;A0A0G2K7K2	Q9JM53;A0A0G2K7K2
Aquaporin-1	Aqp1	-1.26321	0.206213	0.832449		0.181248	0.898936	0.151725		-2.76446	-2.74667	-2.60754	-2.70453	-2.99271	-2.4387	-2.42591	-2.64477	-2.90638	-2.93726	-3.02268	-3.07408	1	0	17.559	52208000	1	52208000	7458200	P29975	P29975
Aquaporin-4	Aqp4	-1.26718	0.0116662	0.995882		0.181509	0.19207	0.415874		2.16884	1.74289	2.09497	1.76304	1.70633	1.78153	1.75527	2.36273	2.17793	1.76148	2.1026	1.87936	4	0	66.256	5507700000	18	5376500000	672060000	P47863;A0A0H2UHZ1;A0A0G2K336	P47863;A0A0H2UHZ1;A0A0G2K336
Arachidonate 15-lipoxygenase	Alox15	-1.27115	0.239771	0.864036		0.181771	0.563418	0.252913		-0.228018	-0.487795	-0.19817	-0.773333	-0.705872	-0.673138	-1.37551	-1.40155	-1.55843	-1.31857	-1.49264	-1.42901	11	0	42.827	472630000	12	472630000	12438000	Q02759	Q02759
Archaemetzincin-2	Amz2	-1.27512	0.142399	0.883318		0.182032	1.00497	0.0897762		-4.13837	-4.03834	-3.27694	-4.18846	-4.14454	-4.05802	-4.33908	-3.97836	-4.13843	-4.24595	-3.76674	-4.08107	2	0	4.9224	28146000	2	28146000	1481400	Q400C7	Q400C7
ARF GTPase-activating protein GIT1	Git1	-1.27908	0.0903675	0.979144		0.182294	1.40346	0.270488		2.22594	2.24155	2.29651	2.22809	2.29431	2.25365	2.22594	2.29241	2.35177	2.26081	2.3638	2.31993	19	0	162.61	3044500000	27	3044500000	76112000	Q9Z272;A0A0G2K527;Q66H91	Q9Z272;A0A0G2K527
Arfaptin-1	Arfip1	-1.28305	0.110153	0.933622		0.182555	0.215844	0.493331		-3.3454	-3.06572	-3.25673	-3.43259	-3.28803	-3.12751	-3.18976	-3.37251	-3.27795	-3.22448	-3.2381	-3.20714	3	0	7.3671	207570000	3	207570000	10378000	Q9JHU5;A0A0G2JYA2	Q9JHU5;A0A0G2JYA2
Arfaptin-2	Arfip2	-1.28702	0.535915	0.834664		0.182816	0.745322	0.255691		0.709654	0.853195	0.886494	0.794657	0.927782	1.03485	0.818302	0.759966	0.865763	0.735899	0.848335	0.795641	8	0	43.009	1124800000	12	1124800000	74990000	Q6AY65	Q6AY65
Arf-GAP domain and FG repeat-containing protein 1	Agfg1	-1.29098	0.142224	0.972028		0.183078	0.844372	0.345439		0.335445	0.310263	0.301661	0.407238	0.359062	0.397924	0.398273	0.261312	0.203108	0.286087	0.27424	0.270964	5	0	122.49	533500000	10	533500000	31382000	Q4KLH5;F1M9N7	Q4KLH5;F1M9N7
Arf-GAP with coiled-coil, ANK repeat and PH domain-containing protein 2	Acap2	-1.29495	0.0556473	0.986311		0.183339	1.66876	0.116787		-0.259506	-0.0319214	-0.115299	-0.231306	-0.101686	-0.144041	-0.179737	-0.0858173	-0.065937	-0.162779	-0.0640736	0.0179462	6	0	63.315	490920000	8	490920000	11689000	A0A0G2K4T3;Q5FVC7	A0A0G2K4T3;Q5FVC7
Arf-GAP with GTPase, ANK repeat and PH domain-containing protein 2	Agap2	-1.29892	0.418002	0.917686		0.1836	0.873209	0.151525		2.62766	2.59719	2.50929	2.59557	2.54078	2.51616	2.79467	2.44332	2.47329	2.71633	2.55679	2.54024	29	0	216.44	4069700000	46	4065200000	79709000	Q8CGU4;A0A0G2JVS4	Q8CGU4;A0A0G2JVS4
Arf-GAP with SH3 domain, ANK repeat and PH domain-containing protein 1	Asap1	-1.30288	0.602691	0.89189		0.183862	0.282341	0.755053		1.07504	1.03237	1.0493	1.08972	1.13698	1.05284	1.13266	1.15286	1.09815	1.14496	1.17735	1.16962	15	0	89.511	736240000	21	736240000	12271000	Q1AAU6;A0A0G2K451;A0A0G2JX76;A0A0G2JZQ0	Q1AAU6;A0A0G2K451;A0A0G2JX76;A0A0G2JZQ0
Arginine--tRNA ligase, cytoplasmic	Rars	-1.30685	1.16531	0.736895		0.184123	2.46189	0.0646224		-1.90052	-2.0416	-1.9765	-2.0151	-2.20671	-2.07341	-1.83799	-2.06307	-2.05629	-1.9051	-2.04595	-1.91798	8	0	21.567	555900000	10	555900000	14629000	P40329	P40329
Argininosuccinate lyase	Asl	-1.31082	0.279013	0.918222		0.184385	0.157247	0.658584		-0.450624	-0.500744	-0.517881	-0.560869	-0.664501	-0.772795	-0.644056	-0.436923	-0.489887	-0.62352	-0.558493	-0.487656	5	0	20.098	384130000	7	384130000	16005000	P20673;Q4QRB8	P20673;Q4QRB8
Argininosuccinate synthase	Ass1	-1.31479	0.214721	0.909553		0.184646	0.54445	0.229176		-1.93136	-2.04719	-1.89786	-2.05118	-1.98945	-2.04245	-2.15503	-1.89503	-1.73902	-2.07484	-1.8041	-1.90447	2	0	5.1172	129760000	2	129760000	6179100	P09034	P09034
Arginyl-tRNA--protein transferase 1	Ate1	-1.31875	0.00295502	0.999662		0.184907	0.00361338	0.991538		-2.91325	-2.99932	-3.10608	-2.84029	-2.97344	-2.83602	-3.0052	-2.86011	-2.91582	-3.00803	-2.93093	-2.90783	1	0.0006683	2.7542	49740000	1	49740000	2368600	D4A2N1;A0A0G2JX45	D4A2N1;A0A0G2JX45
Armadillo repeat-containing protein 1	Armc1	-1.32272	0.0130958	0.996078		0.185169	0.25258	0.491091		-1.05986	-0.948387	-1.08902	-1.02292	-1.08133	-1.08454	-1.06674	-1.06447	-1.07733	-0.998812	-1.25821	-1.0913	7	0	60.497	934790000	9	934790000	84981000	B0BN83	B0BN83
Armadillo repeat-containing protein 10	Armc10	-1.32669	0.905397	0.835131		0.18543	1.34168	0.270183		1.43638	1.33655	1.3954	1.47252	1.44629	1.46437	1.43977	1.40516	1.40761	1.47973	1.38668	1.47844	7	0	90.528	1652200000	12	1652200000	137680000	B1WBW4	B1WBW4
Armadillo repeat-containing X-linked protein 3	Armcx3	-1.33065	0.137531	0.949586		0.185691	0.907092	0.244918		-1.09006	-1.12675	-1.13967	-1.13055	-1.26647	-1.25036	-1.19685	-1.1929	-1.25942	-1.11804	-1.26656	-1.14185	1	0	3.7424	104720000	1	104720000	5236100	Q5XID7;A0A0G2KAU2	Q5XID7;A0A0G2KAU2
Arylsulfatase B	Arsb	-1.33462	0.865751	0.886283		0.185953	0.853692	0.270048		0.211386	0.162918	0.196419	0.162148	0.109299	0.132029	0.127527	0.116255	0.113684	0.193169	0.0144196	0.086729	8	0	22.881	1444100000	15	1444100000	57763000	P50430;Q32KJ8	P50430
Asparagine synthetase [glutamine-hydrolyzing]	Asns	-1.33859	0.852828	0.713471		0.186214	1.33831	0.150738		-1.05362	-0.965778	-1.0259	-1.0828	-0.982193	-1.2047	-1.11336	-0.895002	-1.03274	-1.03185	-0.974123	-0.959641	6	0	17.468	285750000	6	285750000	9853400	P49088	P49088
Aspartate aminotransferase, cytoplasmic	Got1	-1.34255	0.45114	0.930413		0.186475	1.73159	0.0867981		4.49575	4.60257	4.57941	4.47521	4.57686	4.62288	4.38364	4.62236	4.66739	4.43566	4.64576	4.65119	29	0	323.31	46858000000	79	46798000000	2034700000	P13221	P13221
Aspartate aminotransferase, mitochondrial	Got2	-1.34652	1.81711	0.71322		0.186737	0.643958	0.453222		4.82952	4.90488	4.98408	4.8042	4.88845	4.97209	4.8537	4.81981	4.93067	4.87092	4.90812	4.94431	29	0	323.31	76240000000	105	76185000000	2930200000	P00507	P00507
Aspartate beta-hydroxylase domain-containing protein 2	Asphd2	-1.35049	0.0976176	0.952791		0.186998	0.819512	0.15908		-2.34901	-2.0774	-2.17096	-2.44595	-2.24153	-2.30575	-2.23116	-2.31151	-2.15594	-2.33381	-2.12909	-2.19113	2	0	15.42	60809000	2	60809000	3800500	Q5HZW3	Q5HZW3
Aspartate--tRNA ligase, cytoplasmic	Dars	-1.35446	0.000471893	0.999537		0.18726	1.55348	0.0351394	+	1.68365	1.52632	1.48976	1.66587	1.46715	1.38026	1.86559	1.39225	1.47498	1.83033	1.4261	1.46705	11	0	67.314	1432600000	15	1432600000	40932000	P15178	P15178
Aspartoacylase	Aspa	-1.35842	0.147863	0.935051		0.187521	1.56222	0.109863		0.0679417	0.175182	0.241312	0.158113	0.224104	0.0972309	0.116108	0.330135	0.424751	0.146339	0.354183	0.401703	3	0	12.762	496350000	5	496350000	27575000	Q9R1T5;A0A1W2Q6K0;A0A0H2UHY8;A0A1W2Q5Z4	Q9R1T5;A0A1W2Q6K0;A0A0H2UHY8
Astrocytic phosphoprotein PEA-15	Pea15	-1.36239	0.137031	0.89982		0.187782	0.348492	0.268578		-1.54001	-2.13161	-1.53727	-1.55805	-1.54155	-1.85171	-1.67994	-1.53626	-1.57031	-1.7959	-1.92309	-1.88522	2	0	14.022	175740000	4	175740000	25105000	Q5U318	Q5U318
Ataxin-10	Atxn10	-1.36636	0.200578	0.934891		0.188044	0.746603	0.437847		1.54108	1.48923	1.53425	1.45658	1.4843	1.40682	1.55633	1.4942	1.50106	1.58193	1.50158	1.6104	6	0	29.172	1912200000	8	1912200000	68295000	Q9ER24	Q9ER24
Atlastin-1	Atl1	-1.37032	0.0645	0.985436		0.188305	0.698194	0.231941		3.08884	2.86797	2.92973	3.09629	2.9195	2.89298	3.06088	3.03411	3.06686	3.0584	3.09015	2.99604	26	0	160.43	9579100000	41	9559000000	318630000	Q6PST4	Q6PST4
Atlastin-3	Atl3	-1.37429	1.02984	0.824073		0.188566	1.20478	0.239228		-1.67762	-1.73438	-1.7352	-1.76943	-1.79096	-1.75546	-1.54913	-1.69225	-1.60657	-1.544	-1.61907	-1.56255	4	0	15.278	125020000	6	125020000	5209300	Q0ZHH6;A0A0G2JSS9	Q0ZHH6;A0A0G2JSS9
ATP synthase F(0) complex subunit B1, mitochondrial	Atp5f1	-1.37826	0.484083	0.791611		0.188828	0.320179	0.461121		3.85664	3.73236	3.97339	3.89523	3.94272	4.06036	3.87411	4.03991	4.05413	3.84859	3.96401	3.89954	21	0	160.89	38447000000	77	38428000000	2260500000	P19511	P19511
ATP synthase subunit alpha, mitochondrial;ATP synthase subunit alpha	Atp5a1	-1.38222	0.720645	0.787036		0.189089	0.576262	0.269783		5.98964	6.23641	6.19967	6.17198	6.30341	6.47761	6.17334	6.13034	6.19761	6.14347	6.15915	6.24677	46	0	323.31	421660000000	359	419740000000	13540000000	P15999;F1LP05;A0A0G2K099	P15999;F1LP05;A0A0G2K099
ATP synthase subunit beta, mitochondrial;ATP synthase subunit beta	Atp5b	-1.38619	2.69445	0.761058		0.189351	1.7409	0.183575		6.16337	6.29698	6.34423	6.20787	6.31078	6.38117	6.20261	6.25733	6.30772	6.21424	6.27444	6.34098	37	0	323.31	400790000000	433	400510000000	14834000000	P10719;G3V6D3	P10719;G3V6D3
ATP synthase subunit d, mitochondrial	Atp5h	-1.39016	0.841123	0.709354		0.189612	0.305104	0.570023		4.31483	4.22352	4.46581	4.30262	4.35327	4.48538	4.36535	4.45436	4.5253	4.34472	4.42683	4.40976	16	0	184.5	39323000000	84	39302000000	3572900000	P31399	P31399
ATP synthase subunit delta, mitochondrial	Atp5d	-1.39413	0.0158084	0.993804		0.189873	0.876701	0.139388		1.33395	1.68614	1.53613	1.54717	1.52869	1.85229	1.45715	1.65614	1.64967	1.51207	1.61922	1.47373	2	0	76.123	21305000000	17	21253000000	4250500000	P35434;G3V7Y3	P35434;G3V7Y3
ATP synthase subunit e, mitochondrial	Atp5i	-1.39809	0.363478	0.794568		0.190135	0.479776	0.206917		1.25607	1.81205	1.62676	1.49944	1.66628	1.95052	1.50822	1.42721	1.54005	1.52217	1.53126	1.67625	4	0	40.824	12457000000	19	12374000000	4124500000	P29419	P29419
ATP synthase subunit epsilon, mitochondrial	Atp5e;LOC100361879	-1.40206	0.0100308	0.996898		0.190396	0.119219	0.685933		1.37554	1.24662	1.39831	1.49629	1.37581	1.39869	1.35711	1.52067	1.57361	1.37914	1.58513	1.36736	3	0	5.8195	12668000000	12	12560000000	4186700000	P29418;M0R601	P29418;M0R601
ATP synthase subunit f, mitochondrial	Atp5j2	-1.40603	0.894942	0.786668		0.190657	0.303666	0.405745		1.50305	1.7597	1.73199	1.54246	1.73294	1.82364	1.58262	1.52621	1.62069	1.65956	1.54792	1.64815	5	0	41.301	12143000000	13	12083000000	3020800000	D3ZAF6	D3ZAF6
ATP synthase subunit g, mitochondrial	Atp5l	-1.40999	0.17441	0.932834		0.190919	0.969741	0.207019		1.37473	1.46857	1.51756	1.39354	1.38975	1.51639	1.37933	1.47086	1.41464	1.29605	1.49866	1.45923	4	0	37.333	11641000000	17	11641000000	1940200000	Q6PDU7	Q6PDU7
ATP synthase subunit gamma, mitochondrial;ATP synthase subunit gamma	Atp5c1;Taf3	-1.41396	1.53793	0.543527		0.19118	0.440483	0.377643		3.94258	4.082	4.11941	3.97065	4.14718	4.30755	4.10814	4.02639	4.18411	4.0521	4.07037	4.17241	12	0	147.75	42228000000	46	42228000000	3838900000	P35435;Q6PCU0;Q6QI09	P35435;Q6PCU0;Q6QI09
ATP synthase subunit O, mitochondrial	Atp5o	-1.41793	1.51049	0.513707		0.191442	0.508037	0.401763		3.37522	3.31278	3.44784	3.19827	3.31875	3.48847	3.33516	3.45797	3.48733	3.32812	3.36118	3.51378	14	0	168.11	23325000000	52	23307000000	1942200000	Q06647	Q06647
ATP synthase subunit s-like protein	Atp5sl	-1.42189	0.535511	0.823158		0.191703	0.838523	0.265147		-1.29531	-1.3275	-1.31492	-1.2824	-1.31983	-1.36274	-1.35546	-1.54484	-1.4089	-1.3915	-1.43191	-1.32665	3	0	10.568	168520000	3	168520000	15320000	Q5I0I4	Q5I0I4
ATPase Asna1	Asna1	-1.42586	0.210519	0.935236		0.191964	0.521555	0.689064		1.85002	1.8412	1.89106	1.84063	1.83731	1.75713	1.85413	1.90479	1.83973	1.82768	1.86064	1.88424	12	0	118.82	3516000000	20	3516000000	234400000	G3V9T7	G3V9T7
ATPase family AAA domain-containing protein 1	Atad1	-1.42983	0.0499766	0.989342		0.192226	1.57961	0.108831		1.0225	0.816444	0.928984	1.05596	0.865591	0.824724	1.01958	0.865217	0.877636	0.9795	0.934731	0.873711	8	0	152.71	1635200000	15	1635200000	81762000	Q505J9;A0A0H2UHI7	Q505J9;A0A0H2UHI7
ATPase family AAA domain-containing protein 3	Atad3	-1.4338	1.03226	0.850794		0.192487	1.13592	0.25678		2.41531	2.38495	2.43854	2.44379	2.41669	2.4821	2.41155	2.32295	2.32014	2.4723	2.3362	2.36648	18	0	119.01	3298400000	28	3298400000	99952000	Q3KRE0	Q3KRE0
ATPase inhibitor, mitochondrial	Atpif1	-1.43776	0.444921	0.786041		0.192748	0.137825	0.678501		0.6418	0.621836	0.572252	0.973652	0.933102	1.06491	0.904352	1.05935	0.859657	0.852833	0.645092	0.383913	5	0	13.096	6077400000	12	6077400000	1012900000	Q03344	Q03344
ATP-binding cassette sub-family A member 2	Abca2	-1.44173	0.110742	0.936273		0.19301	0.906156	0.149059		-1.16305	-1.46006	-1.26293	-1.43019	-1.40224	-1.58619	-1.34368	-1.45478	-1.4898	-1.26028	-1.47423	-1.34545	3	0	13.856	68011000	4	68011000	680110	Q9ESR9;G3V7X4	Q9ESR9;G3V7X4
ATP-binding cassette sub-family A member 7	Abca7	-1.4457	0.36835	0.957908		0.193271	1.41135	0.109914		-1.6317	-1.46544	-1.5004	-1.59543	-1.52463	-1.51593	-1.7427	-1.4658	-1.4556	-1.62638	-1.51278	-1.53981	6	0	18.625	131350000	7	131350000	1492600	F1LR67;Q7TNJ2	F1LR67;Q7TNJ2
ATP-binding cassette sub-family B member 6, mitochondrial	Abcb6	-1.44966	0.206872	0.918645		0.193532	1.71994	0.0737917		-2.64385	-2.41772	-2.46032	-2.80023	-2.70928	-2.69262	-2.81458	-2.53928	-2.57937	-2.78036	-2.62557	-2.44342	2	0	7.0132	83025000	3	83025000	2441900	O70595	O70595
ATP-binding cassette sub-family B member 7, mitochondrial	Abcb7	-1.45363	0.0713951	0.995332		0.193794	0.81307	0.316134		0.000734329	0.154684	0.149586	0	0.0606499	0.0213242	0.037014	0.0577354	0.0477219	0.0651627	0.0768585	0.117529	7	0	41.167	648420000	10	648420000	19071000	Q704E8;F1LNV4;A0A0G2K866;A0A0G2KAC7	Q704E8;F1LNV4;A0A0G2K866;A0A0G2KAC7
ATP-binding cassette sub-family B member 8, mitochondrial	Abcb8	-1.4576	0.328816	0.914621		0.194055	1.88969	0.117065		-0.415468	-0.342569	-0.266306	-0.556416	-0.416574	-0.473683	-0.607363	-0.416217	-0.408833	-0.546091	-0.427029	-0.345158	6	0	23.1	536960000	6	536960000	13424000	Q5RKI8;A0A0H2UHH3	Q5RKI8;A0A0H2UHH3
ATP-binding cassette sub-family B member 9	Abcb9	-1.46156	0.159176	0.899282		0.194317	0.457629	0.257516		-3.94323	-3.59903	-4.05684	-3.71186	-3.86103	-3.7921	-4.09823	-3.95075	-3.85607	-4.08946	-3.98244	-3.92029	2	0	8.1888	14533000	2	14533000	440380	A0A0A0MY39;Q9QYJ4	A0A0A0MY39;Q9QYJ4
ATP-binding cassette sub-family D member 2	Abcd2	-1.46553	0.147824	0.930467		0.194578	0.181582	0.605229		-0.0708179	-0.109055	-0.0543652	-0.21961	-0.0115128	-0.184177	-0.238693	-0.138136	-0.0187092	-0.0140457	-0.139921	-0.0302296	3	0	6.9005	148060000	3	148060000	3611100	Q9QY44;G3V7Z6	Q9QY44;G3V7Z6
ATP-binding cassette sub-family D member 3	Abcd3	-1.4695	0.516223	0.809729		0.194839	1.23613	0.241407		1.50133	1.48987	1.47841	1.42282	1.36651	1.15457	1.58265	1.47478	1.5051	1.57241	1.45648	1.38828	12	0	48.3	1253500000	17	1253500000	32141000	P16970	P16970
ATP-citrate synthase	Acly	-1.47347	0.42928	0.908103		0.195101	3.05151	0.0648866		4.03068	4.16747	4.14243	4.02852	4.18206	4.27729	4.02496	4.1769	4.22431	4.02423	4.21633	4.21187	38	0	323.31	12847000000	78	12812000000	220890000	A0A0G2K5E7;G3V888;P16638	A0A0G2K5E7;G3V888;P16638
ATP-dependent (S)-NAD(P)H-hydrate dehydratase	Carkd	-1.47743	0.599851	0.818703		0.195362	2.02394	0.188846		1.48199	1.5515	1.65337	1.38809	1.45323	1.4722	1.50026	1.57006	1.53448	1.43468	1.55763	1.70541	11	0	150.09	1140700000	13	1140700000	54317000	D3ZLK9;D4AAT7	D3ZLK9;D4AAT7
ATP-dependent 6-phosphofructokinase, liver type	Pfkl	-1.4814	0.39777	0.933658		0.195623	1.69474	0.176999		2.91649	2.9638	2.96462	2.83506	2.90481	2.90717	2.89799	3.01746	3.01528	2.89983	3.0342	2.9683	21	0	219.95	6344800000	33	6344800000	198280000	P30835	P30835
ATP-dependent 6-phosphofructokinase, platelet type;ATP-dependent 6-phosphofructokinase	Pfkp	-1.48537	0.0690743	0.976236		0.195885	1.07756	0.149525		4.34452	4.3536	4.43337	4.28727	4.37248	4.42939	4.2892	4.51998	4.43818	4.275	4.47605	4.38486	37	0	323.31	35251000000	88	35018000000	1000500000	P47860;A0A0A0MXY5	P47860;A0A0A0MXY5
ATP-dependent 6-phosphofructokinase;ATP-dependent 6-phosphofructokinase, muscle type	Pfkm	-1.48933	0.0209606	0.99685		0.196146	1.76462	0.163891		4.03613	4.09925	4.12041	3.98308	4.09774	4.14343	4.02117	4.08792	4.08418	4.02579	4.17435	4.10489	35	0	323.31	24354000000	85	24199000000	733300000	Q52KS1;A0A0G2KBC7;P47858	Q52KS1;A0A0G2KBC7;P47858
ATP-dependent Clp protease ATP-binding subunit clpX-like, mitochondrial	Clpx	-1.4933	0.633565	0.806578		0.196408	0.418704	0.374649		-3.2048	-3.37339	-3.32288	-3.08586	-3.26797	-3.31413	-3.28449	-3.2658	-3.11924	-3.2376	-3.16844	-3.0765	3	0	4.6492	33172000	4	33172000	850560	Q5U2U0	Q5U2U0
ATP-dependent Clp protease proteolytic subunit	Clpp	-1.49727	1.32663	0.597411		0.196669	0.566657	0.40371		1.50139	1.65506	1.66711	1.49901	1.55147	1.71765	1.40633	1.42621	1.55142	1.4307	1.40739	1.54765	9	0	58.905	1957600000	16	1957600000	139830000	M0RAD5	M0RAD5
ATP-dependent RNA helicase DDX1	Ddx1	-1.50123	0.696082	0.798343		0.19693	1.20725	0.0856485		1.7591	1.69678	1.57559	1.76472	1.65231	1.54618	1.80451	1.45603	1.39573	1.81691	1.49122	1.53534	15	0	106.67	957560000	17	957560000	24553000	Q641Y8	Q641Y8
ATP-dependent zinc metalloprotease YME1L1	Yme1l1	-1.5052	0.012489	0.992237		0.197192	0.379406	0.487871		-2.62874	-2.5498	-2.50945	-2.86635	-2.79536	-2.60679	-2.53253	-2.62251	-2.60448	-2.62317	-2.51557	-2.77701	2	0	6.8371	201970000	2	201970000	5049300	G3V886;Q925S8	G3V886;Q925S8
ATP-sensitive inward rectifier potassium channel 10	Kcnj10	-1.50917	0.630188	0.803431		0.197453	0.969233	0.135141		-0.0193615	0.0346184	0.0647449	-0.0598183	-0.0115128	0.135275	-0.0738201	0.261732	0.221857	-0.0993557	0.0770988	0.188778	5	0	34.009	596550000	10	596550000	49712000	P49655;A0A0H2UHF5	P49655;A0A0H2UHF5
Attractin	Atrn	-1.51314	1.53476	0.739678		0.197714	0.736145	0.396713		0.571093	0.468874	0.54216	0.646339	0.559866	0.651218	0.54353	0.562078	0.661699	0.627939	0.6047	0.624163	5	0	30.53	425700000	11	376390000	5974500	Q99J86	Q99J86
Atypical kinase ADCK3, mitochondrial	Adck3	-1.5171	0.98518	0.863191		0.197976	1.20454	0.264151		-0.867039	-0.813187	-0.777845	-1.03321	-0.901104	-0.889886	-0.956953	-0.898998	-0.822748	-0.876686	-0.853086	-0.837952	3	0	11.044	115740000	4	115740000	4286700	Q5BJQ0	Q5BJQ0
Autophagy-related protein 13	Atg13	-1.52107	0.280876	0.908805		0.198237	0.14529	0.625806		-3.1546	-3.09987	-3.24314	-2.94383	-3.1619	-3.11281	-2.9498	-3.12662	-3.08822	-3.17788	-2.99151	-3.06985	2	0	9.24	106670000	2	106670000	4848500	D3ZA45	D3ZA45
Autophagy-related protein 9A	Atg9a	-1.52504	0.27545	0.914661		0.198498	1.47815	0.137793		-0.517679	-0.439684	-0.569887	-0.702852	-0.622551	-0.658689	-0.79677	-0.583606	-0.618252	-0.715345	-0.609133	-0.529577	5	0	22.249	171600000	6	171600000	4400100	Q5FWU3	Q5FWU3
BAG family molecular chaperone regulator 5	Bag5	-1.529	0.18545	0.934099		0.19876	3.1375	0.0191757	+	1.14095	0.865364	0.910248	1.14137	0.90407	0.842752	1.13039	0.931759	0.833683	1.17985	0.917402	0.959459	11	0	82.613	889360000	12	889360000	38668000	Q5QJC9	Q5QJC9
Band 3 anion transport protein;Anion exchange protein	Slc4a1	-1.53297	0.812787	0.739607		0.199021	0.287503	0.491141		0.843624	0.731001	0.8885	0.446653	0.457411	0.611391	-0.113714	0.072382	0.0338764	-0.128185	-0.02384	0.0520535	5	0	68.867	721680000	10	720350000	18009000	P23562;Q5U329;F8WFT7	P23562;Q5U329;F8WFT7
Band 4.1-like protein 1	Epb41l1	-1.53694	0.00108868	0.999824		0.199283	0.073159	0.891425		4.1242	4.03911	4.13885	4.00008	4.04779	4.04687	4.1344	4.14929	4.13233	4.08871	4.13814	4.05577	39	0	323.31	20565000000	82	20096000000	427580000	Q9WTP0;D4A9L5;D3ZMI4;A0A0G2K0F3;A0A0G2K0B2;D4ACZ4	Q9WTP0;D4A9L5;D3ZMI4;A0A0G2K0F3;A0A0G2K0B2;D4ACZ4
Band 4.1-like protein 5	Epb41l5;Epb4.1l5	-1.5409	0.280191	0.92386		0.199544	0.955766	0.22775		-1.2835	-1.25528	-1.18374	-1.463	-1.45076	-1.38304	-1.35195	-1.20886	-1.27386	-1.33655	-1.17459	-1.15751	2	0	9.37	120310000	2	120310000	4010200	Q5FVG2;D3ZK45	Q5FVG2;D3ZK45
Barrier-to-autointegration factor;Barrier-to-autointegration factor, N-terminally processed	Banf1	-1.54487	0.136197	0.916823		0.199805	0.424719	0.270125		0.628469	1.02772	0.97793	0.859409	0.977922	1.40487	0.935701	0.942352	0.888433	0.832077	0.744801	0.614338	2	0	24.831	426790000	4	426790000	71131000	Q9R1T1	Q9R1T1
Basic leucine zipper and W2 domain-containing protein 1	Bzw1	-1.54884	0.625283	0.868331		0.200067	0.310513	0.408157		-0.105049	-0.349657	-0.288788	-0.250141	-0.408125	-0.319273	-0.250214	-0.0985775	-0.0739193	-0.199827	-0.220779	-0.247753	6	0	9.9746	406610000	7	406610000	16264000	Q6P7P5	Q6P7P5
Basic leucine zipper and W2 domain-containing protein 2	Bzw2	-1.55281	0.360179	0.837008		0.200328	0.542942	0.388597		-2.52008	-2.44564	-2.31681	-2.59726	-2.66543	-2.82077	-2.57987	-2.49239	-2.63018	-2.56117	-2.43527	-2.5043	1	0	5.0497	82725000	1	82725000	3063900	Q9WTT7	Q9WTT7
Basigin	Bsg	-1.55677	0.306238	0.902429		0.200589	2.15004	0.0344383	+	3.00432	3.17316	3.21183	3.07623	3.2733	3.41193	2.90072	3.16629	3.21459	2.99045	3.32218	3.23844	8	0	153.6	11723000000	31	11705000000	731580000	P26453	P26453
Bcl-2-like protein 1	Bcl2l1;Bcl2l1-ps1	-1.56074	1.02141	0.748864		0.200851	1.45844	0.0837081		-2.91215	-2.87306	-2.85944	-3.02768	-2.77841	-2.73368	-3.11072	-2.85598	-2.76964	-3.1973	-2.99911	-2.83937	1	0.0048258	1.8088	64171000	2	64171000	6417100	P53563;E9PU78;A0A0G2JZS5;Q7TS62	P53563;E9PU78;A0A0G2JZS5;Q7TS62
BDNF/NT-3 growth factors receptor	Ntrk2	-1.56471	0.0218796	0.99503		0.201112	0.872273	0.270635		1.89461	2.01814	1.8738	2.03519	2.00628	2.08513	1.89288	1.96842	2.00593	1.89274	2.00944	2.02434	11	0	146.83	2357000000	21	2357000000	67343000	Q63604;A0A0G2K5X6	Q63604;A0A0G2K5X6
Beclin-1	Becn1	-1.56867	0.550745	0.891225		0.201374	0.463651	0.32704		0.0672398	0.101036	0.156258	-0.00661087	0.231796	0.193178	0.14444	0.0617409	0.133184	0.0844078	0.197832	0.237673	4	0	38.074	615310000	4	615310000	27969000	Q91XJ1	Q91XJ1
BET1 homolog	Bet1	-1.57264	0.0590984	0.980976		0.201635	0.270168	0.628929		-0.963709	-1.0462	-1.02322	-1.09288	-0.997707	-0.866298	-0.985252	-0.922	-0.992873	-1.08111	-1.0494	-1.10096	2	0	11.532	171570000	3	171570000	57189000	Q62896	Q62896
Beta-adducin	Add2	-1.57661	0.602878	0.938601		0.201896	2.83343	0.136401		3.83868	3.72104	3.75987	3.85309	3.77755	3.79387	3.84875	3.74564	3.74344	3.85869	3.75826	3.7589	24	0	269.05	10272000000	63	10272000000	293470000	Q05764;F8WFS9	Q05764;F8WFS9
Beta-adrenergic receptor kinase 1	Adrbk1	-1.58057	0.0941908	0.934374		0.202158	0.354585	0.403565		-2.18274	-2.11028	-2.19103	-2.30151	-2.10706	-2.26706	-2.23767	-2.37609	-2.09454	-2.35373	-2.22859	-2.16491	1	0.0010996	2.5172	76569000	1	76569000	2069400	P26817	P26817
Beta-adrenergic receptor kinase 2	Adrbk2	-1.58454	0.862699	0.792004		0.202419	0.0353875	0.875272		-3.17682	-3.37371	-3.48715	-3.20114	-3.40452	-3.37733	-3.58414	-3.30743	-3.43526	-3.3643	-3.18742	-3.25539	1	0.0048218	1.8002	59095000	1	59095000	1846700	A0A0G2JZ82;A0A0G2K145;A0A0G2K9S3;P26819	A0A0G2JZ82;A0A0G2K145;A0A0G2K9S3;P26819
Beta-arrestin-1	Arrb1	-1.58851	0.670554	0.826493		0.20268	1.19341	0.189315		0.378695	0.411907	0.524271	0.411543	0.501688	0.573521	0.377878	0.449228	0.490314	0.387209	0.577698	0.54516	5	0	79.998	826630000	12	826630000	39363000	P29066	P29066
Beta-enolase	Eno3	-1.59248	0.329395	0.6561		0.202942	0.470538	0.126212		-5.00584	-5.06933	-4.72592	-4.95782	-2.32326	-6.22147	-5.33482	-5.21877	-5.15505	-5.14818	-4.93182	-4.81823	1	0.0004531	3.0059	8060700	1	8060700	403040	P15429	P15429
Beta-galactosidase	Glb1	-1.59644	0.224394	0.909214		0.203203	0.607098	0.203347		-2.02697	-1.63298	-1.78009	-1.93645	-1.84688	-1.86777	-1.90512	-1.93974	-2.05278	-2.10903	-2.03143	-1.89832	2	0	7.1803	68597000	3	68597000	2638300	D3ZUM4	D3ZUM4
Beta-glucuronidase	Gusb	-1.60041	0.294332	0.824026		0.203464	0.110743	0.636827		-2.48447	-2.18372	-2.45106	-2.32198	-2.21073	-2.42167	-2.10031	-2.44297	-2.3815	-2.24583	-2.50587	-2.3813	1	0.0023454	2.0121	45513000	1	45513000	1422300	P06760;F1LQQ8;Q7TPJ3	P06760;F1LQQ8;Q7TPJ3
Beta-hexosaminidase subunit alpha	Hexa	-1.60438	0.722778	0.744788		0.203726	0.287128	0.582084		-2.88756	-2.87765	-2.95162	-2.82074	-2.84232	-3.03892	-2.6136	-2.57279	-2.69513	-2.66877	-2.82588	-2.77892	2	0	7.397	98614000	2	98614000	4108900	Q641X3	Q641X3
Beta-hexosaminidase subunit beta	Hexb	-1.60834	1.036	0.749632		0.203987	0.995674	0.255171		1.29544	1.1946	1.27138	1.19056	1.18757	1.2224	1.25256	1.20774	1.23612	1.26061	1.11357	1.27635	5	0	24.774	392230000	6	392230000	18678000	Q6AXR4;F1LR87	Q6AXR4;F1LR87
Beta-lactamase-like protein 2	Lactb2	-1.61231	0.306182	0.832721		0.204249	0.282438	0.414294		-2.10919	-2.33035	-2.05137	-2.24732	-2.04875	-2.15921	-2.24053	-2.10133	-2.07611	-2.34847	-2.18124	-2.12427	3	0	18.611	91293000	3	91293000	5705800	Q561R9	Q561R9
Beta-soluble NSF attachment protein	Napb	-1.61628	0.496249	0.821795		0.20451	0.54285	0.262807		4.83078	4.73038	4.90594	4.77418	4.846	4.89902	4.72032	4.89272	4.95877	4.70006	4.93426	4.87173	23	0	323.31	45274000000	94	45224000000	2380200000	F8WFM2;P85969	F8WFM2;P85969
Beta-synuclein	Sncb	-1.62024	0.456032	0.776678		0.204771	0.972048	0.157944		2.72017	2.91568	2.84505	2.85661	2.98846	3.06047	2.87721	2.84772	2.80098	2.76315	3.00098	2.6359	6	0	257.08	25400000000	20	25104000000	4184000000	Q63754;A0A0G2JSQ1	Q63754;A0A0G2JSQ1
BH3-interacting domain death agonist;BH3-interacting domain death agonist p15;BH3-interacting domain death agonist p13;BH3-interacting domain death agonist p11	Bid	-1.62421	0.447738	0.656385		0.205033	0.217037	0.506028		-1.97656	-1.87193	-1.94732	-1.95555	-2.08348	-1.87536	-2.31794	-2.03339	-2.08171	-2.04858	-2.10052	-1.27569	1	0	32.364	196010000	1	196010000	21778000	Q9JLT6	Q9JLT6
Bifunctional ATP-dependent dihydroxyacetone kinase/FAD-AMP lyase (cyclizing);ATP-dependent dihydroxyacetone kinase;FAD-AMP lyase (cyclizing)	Dak	-1.62818	1.94363	0.428198		0.205294	0.837504	0.159273		-0.993078	-1.05914	-0.907661	-1.01576	-0.867279	-0.687141	-1.37584	-1.12515	-1.0212	-1.22301	-0.965682	-0.887798	2	0	23.389	195360000	2	195360000	6105100	Q4KLZ6	Q4KLZ6
Bifunctional epoxide hydrolase 2;Cytosolic epoxide hydrolase 2;Lipid-phosphate phosphatase	Ephx2	-1.63215	0.119425	0.983613		0.205555	2.91429	0.0604338		-0.339333	-0.171839	-0.194643	-0.360985	-0.207302	-0.23892	-0.356871	-0.145515	-0.163813	-0.368673	-0.21887	-0.1707	7	0	29.743	473420000	7	473420000	15272000	P80299;Q5RKK3	P80299;Q5RKK3
Bifunctional purine biosynthesis protein PURH;Phosphoribosylaminoimidazolecarboxamide formyltransferase;IMP cyclohydrolase	Atic	-1.63611	1.14881	0.883066		0.205817	1.71949	0.167411		3.17215	3.22316	3.25679	3.08584	3.17924	3.18902	3.09315	3.18196	3.24292	3.08572	3.23765	3.25632	23	0	313.24	7247200000	36	7247200000	207060000	O35567	O35567
Biliverdin reductase A	Blvra	-1.64008	0.097836	0.978247		0.206078	0.0116082	0.97255		1.19017	1.24856	1.18251	1.09755	1.18978	1.21015	1.0473	0.903629	0.96339	1.13218	1.11773	1.13314	9	0	34.862	1377200000	10	1377200000	81011000	P46844	P46844
Bis(5-adenosyl)-triphosphatase	Fhit	-1.64405	0.207132	0.879177		0.20634	0.426903	0.259742		-3.50162	-3.12167	-3.26498	-3.59009	-3.47267	-3.68779	-3.5633	-3.41277	-3.55527	-3.38141	-3.55568	-3.29364	2	0	21.966	148390000	2	148390000	13490000	Q9JIX3	Q9JIX3
Bis(5-nucleosyl)-tetraphosphatase [asymmetrical]	Nudt2;LOC100910067	-1.64801	0.299626	0.823136		0.206601	0.066082	0.745606		-2.64074	-2.9262	-2.63581	-2.71035	-2.97256	-2.79607	-2.86612	-2.49041	-2.58915	-2.83037	-2.52009	-2.59671	2	0	5.1656	123370000	4	123370000	12337000	Q6PEC0;D3ZH27;A0A0G2K7J8	Q6PEC0;D3ZH27;A0A0G2K7J8
Bleomycin hydrolase	Blmh;LOC100911400	-1.65198	0.0499766	0.97108		0.206862	0.239687	0.432445		1.91234	1.67962	1.9025	1.80253	1.80089	1.81682	1.7007	1.97205	1.94407	1.73983	2.00552	1.84224	9	0	86.275	2531500000	14	2531500000	97366000	P70645;A1A5L1;A0A096MJX0	P70645;A1A5L1
BMP/retinoic acid-inducible neural-specific protein 1	Brinp1	-1.65595	0.308649	0.912722		0.207124	0.212597	0.494607		0.855928	0.728365	0.807705	0.795671	0.689444	0.636293	0.692972	0.962795	0.865829	0.788183	0.981512	0.93354	6	0	39.422	615910000	7	615910000	15398000	G3V6Q9;Q925T8	G3V6Q9;Q925T8
BMP/retinoic acid-inducible neural-specific protein 2	Brinp2	-1.65991	0.208243	0.881848		0.207385	0.0710278	0.743693		-4.36578	-4.52276	-4.43374	-4.70832	-4.99054	-4.87574	-4.77572	-4.39572	-4.14169	-4.51405	-4.32845	-4.55963	3	0	8.5224	114530000	3	114530000	4090400	Q8K1M8;F1MA15;A0A096MJX1	Q8K1M8;F1MA15;A0A096MJX1
Brain acid soluble protein 1	Basp1	-1.66388	0.0992404	0.90886		0.207646	0.0145266	0.924841		-1.53174	-2.34479	-1.36091	-1.27446	-1.55861	-1.13365	-1.47484	-0.49726	-1.04921	-1.60183	-1.41418	-1.85716	1	0	28.675	138320000	1	138320000	13832000	Q05175	Q05175
Brain-enriched guanylate kinase-associated protein	Begain	-1.66785	0.111184	0.941743		0.207908	0.0745072	0.783692		-1.23166	-1.0689	-1.13257	-1.29287	-1.14563	-1.22165	-0.873423	-1.10969	-0.952115	-1.0024	-0.996039	-1.08801	5	0	29.311	146770000	5	146770000	3763300	O88881;A0A0G2K0E5	O88881;A0A0G2K0E5
Brain-specific angiogenesis inhibitor 1-associated protein 2	Baiap2	-1.67182	0.0282648	0.994606		0.208169	0.33286	0.658814		4.28629	4.22895	4.31972	4.2222	4.26821	4.32332	4.21835	4.26803	4.24979	4.24062	4.2909	4.17867	30	0	265.89	11403000000	57	11403000000	316750000	Q6GMN2	Q6GMN2
Branched-chain-amino-acid aminotransferase, cytosolic;Branched-chain-amino-acid aminotransferase	Bcat1	-1.67578	0.106859	0.934105		0.208431	2.00615	0.151764		1.3932	1.44242	1.5342	1.39295	1.50537	1.24209	1.19657	1.31721	1.27987	1.18512	1.30333	1.40872	9	0	65.392	3436100000	16	3436100000	190890000	P54690;Q99JD5	P54690;Q99JD5
Breast cancer anti-estrogen resistance protein 1	Bcar1	-1.67975	0.401197	0.834515		0.208692	0.667257	0.343257		-1.09859	-1.15112	-1.36202	-1.01558	-1.14208	-1.13152	-1.15515	-1.26306	-1.22988	-1.24245	-1.19721	-1.2472	5	0	24.346	208530000	5	208530000	4344400	Q63767;F1LVA8;D3ZE30;Q5U2Y4;A0A0G2K810;A0A0G2JZL7	Q63767;F1LVA8;D3ZE30
Breast carcinoma-amplified sequence 1 homolog	Bcas1	-1.68372	1.59866	0.210075		0.208953	1.50073	0.0637254		3.23204	2.96409	2.78985	3.37884	3.25089	3.1351	3.27191	3.11945	2.76037	3.26117	2.8627	2.64818	18	0	161.78	8432700000	45	8248400000	434130000	A0A0G2K079;Q3ZB98	A0A0G2K079;Q3ZB98
Brefeldin A-inhibited guanine nucleotide-exchange protein 1	Arfgef1	-1.68768	0.0539129	0.995921		0.209215	0.723515	0.285216		1.02273	0.999321	1.02968	0.857166	0.894518	0.878845	0.890139	1.06713	1.05895	1.00031	1.09993	1.08652	10	0	45.785	499650000	12	499650000	5151000	D4A631	D4A631
Brefeldin A-inhibited guanine nucleotide-exchange protein 2	Arfgef2	-1.69165	1.71442	0.427137		0.209476	2.78108	0.0201329	+	-1.60517	-1.36198	-1.23995	-1.59308	-1.32837	-1.15786	-1.57648	-1.37788	-1.18723	-1.49398	-1.18303	-1.12462	4	0	22.454	172420000	5	124520000	1257800	Q7TSU1	Q7TSU1
Brevican core protein	Bcan	-1.69562	0.0880511	0.980165		0.209737	1.86414	0.0991111		3.04179	2.83265	2.81047	3.08052	2.91394	2.99236	3.03171	2.89932	2.92175	3.03429	2.95769	2.90746	24	0	236.33	7798600000	43	7798600000	190210000	G3V8G4;P55068;A0A0G2JYH8	G3V8G4;P55068
BRISC and BRCA1-A complex member 1	Babam1	-1.69958	1.13533	0.61884		0.209999	0.841395	0.216816		-3.22178	-2.99679	-2.97055	-3.10134	-2.97924	-2.76092	-3.18592	-3.19765	-3.06874	-3.20824	-3.14891	-3.07537	3	0	12.309	225350000	3	225350000	11267000	Q5XIJ6	Q5XIJ6
BRO1 domain-containing protein BROX	Brox	-1.70355	0.133423	0.926868		0.21026	0.678982	0.237463		-0.966743	-0.717779	-0.897465	-0.843582	-0.880243	-0.85032	-1.02813	-0.974033	-0.9351	-1.06468	-0.949045	-0.712042	2	0.000231	3.2716	87052000	2	87052000	4836200	Q4V8K5	Q4V8K5
Bromodomain-containing protein 2	Brd2	-1.70752	0.265158	0.82198		0.210521	0.988866	0.0775595		-3.14082	-3.74374	-3.43202	-3.25281	-3.33406	-3.57041	-3.3825	-3.50188	-3.7442	-3.15957	-3.46339	-3.66572	1	0	3.5486	6085400	2	6085400	169040	Q6MGA9	Q6MGA9
BTB/POZ domain-containing protein KCTD5	Kctd5	-1.71149	0.0855731	0.958539		0.210783	0.88178	0.184679		-3.97038	-3.98774	-4.02656	-4.05189	-3.80035	-3.9332	-3.91853	-3.81713	-3.73302	-4.16203	-4.04374	-3.89401	2	0	26.068	77319000	3	77319000	7029000	B5DEL1	B5DEL1
C-1-tetrahydrofolate synthase, cytoplasmic;Methylenetetrahydrofolate dehydrogenase;Methenyltetrahydrofolate cyclohydrolase;Formyltetrahydrofolate synthetase;C-1-tetrahydrofolate synthase, cytoplasmic, N-terminally processed	Mthfd1	-1.71545	0.597894	0.952319		0.211044	1.18748	0.322635		2.75261	2.76565	2.79304	2.68696	2.71817	2.72847	2.66374	2.75357	2.77001	2.69382	2.77791	2.76803	21	0	115.13	3308200000	32	3308200000	67514000	G3V6S5;P27653;D3ZZM8	G3V6S5;P27653;D3ZZM8
Cadherin EGF LAG seven-pass G-type receptor 2	Celsr2	-1.71942	0.105454	0.959022		0.211306	0.928377	0.1219		-1.67933	-1.37758	-1.46592	-1.64642	-1.67985	-1.67077	-1.65805	-1.52174	-1.38651	-1.69235	-1.34972	-1.35065	6	0	27.562	183700000	7	183700000	1457900	G3V8P3;Q9QYP2	G3V8P3;Q9QYP2
Cadherin-2	Cdh2	-1.72339	0.656701	0.89188		0.211567	1.62351	0.231164		2.68253	2.77921	2.76568	2.70807	2.74441	2.83054	2.65304	2.70318	2.72461	2.61958	2.72438	2.75784	15	0	158.64	5204900000	34	5197000000	144360000	Q9Z1Y3;G3V803	Q9Z1Y3;G3V803
Cadherin-4	Cdh4	-1.72735	0.115502	0.929754		0.211828	1.05545	0.114472		-2.98481	-2.58793	-2.88207	-3.00624	-2.84673	-2.81107	-2.89187	-2.75498	-2.8239	-2.99244	-2.94339	-2.74914	2	0	6.953	94726000	2	94726000	2960200	A0A0G2K728;Q63149	A0A0G2K728;Q63149
Cadherin-6	Cdh6	-1.73132	0.0793007	0.972122		0.21209	0.793179	0.336815		-1.76778	-1.6363	-1.70958	-1.63747	-1.58988	-1.65247	-1.72345	-1.65082	-1.66573	-1.65097	-1.67067	-1.5589	2	0	6.9648	135780000	2	135780000	4526200	P55280;F1LQP8	P55280;F1LQP8
Cadherin-8	Cdh8	-1.73529	0.0155418	0.996674		0.212351	1.97775	0.0435833	+	-0.426432	-0.083601	-0.187525	-0.330666	-0.187229	-0.25069	-0.460777	-0.208681	-0.149151	-0.458134	-0.243866	-0.126095	5	0	50.266	298700000	5	298700000	11948000	A0A0G2K2C1;O54800	A0A0G2K2C1;O54800
Calbindin	Calb1	-1.73925	0.215074	0.90283		0.212612	0.640383	0.42566		1.99781	1.97461	2.16271	2.14748	2.16807	2.03565	1.97248	2.03975	2.18004	1.95767	2.0733	2.04624	12	0	60.442	2347600000	22	2347600000	167680000	P07171	P07171
Calcineurin B homologous protein 1	Chp1	-1.74322	0.575554	0.917288		0.212874	1.65625	0.0996327		1.32259	1.40907	1.43175	1.25351	1.35282	1.33905	1.18682	1.40851	1.47529	1.2508	1.455	1.47023	11	0	51.185	2342000000	17	2342000000	234200000	P61023	P61023
Calcineurin subunit B type 1	Ppp3r1	-1.74719	0.247076	0.824229		0.213135	1.11262	0.13475		3.45786	3.26357	3.75421	3.88886	3.76337	3.63899	3.86189	3.861	3.81259	3.717	3.46417	3.50106	11	0	280.63	8952700000	47	8952700000	994740000	P63100;A0A0H2UHV6;A0A0G2K4H3;P28470	P63100;A0A0H2UHV6;A0A0G2K4H3
Calcipressin-1	Rcan1	-1.75116	0.327093	0.891731		0.213397	1.50943	0.0634965		-1.66464	-1.3069	-1.34298	-1.50832	-1.31145	-1.35722	-1.6193	-1.53631	-1.42151	-1.70933	-1.3955	-1.27998	2	0	13.333	95309000	2	95309000	13616000	Q6IN33	Q6IN33
Calcium channel flower homolog	Cacfd1	-1.75512	0.155388	0.923943		0.213658	1.56496	0.0702783		-2.40859	-2.21504	-2.26195	-2.26096	-2.19471	-1.94513	-2.47523	-2.17724	-2.27976	-2.49157	-2.24597	-2.21462	2	0	4.3741	145630000	2	145630000	36407000	D4A9I3	D4A9I3
Calcium release-activated calcium channel protein 1	Orai1	-1.75909	1.08239	0.417692		0.213919	0.141989	0.578269		-2.05718	-2.19031	-1.92677	-2.20079	-2.58865	-2.22079	-2.16256	-1.92865	-1.87301	-2.20405	-2.12815	-2.04762	2	0	6.7564	79026000	2	79026000	8780700	F1LNX2;Q5M848	F1LNX2;Q5M848
Calcium uptake protein 1, mitochondrial	Micu1	-1.76306	1.0168	0.654468		0.214181	0.224113	0.502719		0.857302	1.08486	1.07051	1.06613	1.20224	1.39248	1.10027	0.914076	1.08433	0.952713	0.985113	1.08245	7	0	107.42	1088900000	11	1088900000	41879000	A0A0G2K0T5;F1LNV5;Q6P6Q9	A0A0G2K0T5;F1LNV5;Q6P6Q9
Calcium/calmodulin-dependent 3,5-cyclic nucleotide phosphodiesterase 1B	Pde1b	-1.76702	0.0529187	0.985453		0.214442	0.625003	0.322645		-0.812059	-0.871546	-0.753157	-0.902636	-0.839935	-0.909756	-0.933609	-0.794002	-0.789761	-0.884085	-0.761044	-0.842712	6	0	32.652	331330000	7	331330000	12272000	Q01066	Q01066
Calcium/calmodulin-dependent protein kinase kinase 1	Camkk1	-1.77099	0.448479	0.824304		0.214703	0.140646	0.828075		0.564449	0.51009	0.548326	0.534662	0.522863	0.343035	0.495975	0.559919	0.588699	0.586243	0.630302	0.5035	7	0	21.329	914180000	7	914180000	33859000	P97756;F1LQD2	P97756;F1LQD2
Calcium/calmodulin-dependent protein kinase kinase 2	Camkk2	-1.77496	0.353923	0.906902		0.214965	0.300035	0.676248		1.41593	1.37191	1.39492	1.36271	1.45267	1.38631	1.34691	1.3582	1.43371	1.32252	1.34935	1.44461	9	0	104.1	897070000	13	897070000	27184000	O88831;F1LPT4	O88831;F1LPT4
Calcium/calmodulin-dependent protein kinase type 1	Camk1	-1.77892	0.00411015	0.997852		0.215226	0.290206	0.420083		-0.80105	-0.892794	-0.779877	-0.936028	-0.855171	-1.03441	-1.0063	-0.689628	-0.711504	-0.813402	-0.850654	-0.759024	1	0	16.31	103350000	1	103350000	6890300	Q63450	Q63450
Calcium/calmodulin-dependent protein kinase type 1B	Pnck	-1.78289	0.708145	0.594699		0.215487	0.688613	0.116655		-4.02653	-4.78446	-4.37259	-4.22858	-4.66718	-4.49048	-4.63892	-4.69806	-4.51089	-4.60967	-4.55335	-4.64536	1	0.0015217	2.323	12782000	2	12782000	912990	O70150	O70150
Calcium/calmodulin-dependent protein kinase type II subunit alpha	Camk2a	-1.78686	0.478868	0.80535		0.215749	0.536127	0.228908		4.45727	4.48441	4.50137	4.47209	4.47239	4.42717	4.7954	4.40868	4.4046	4.75272	4.62844	4.37956	21	0	323.31	99162000000	160	98379000000	4099100000	P11275;F1LZG4;A0A0G2JUV8	P11275;F1LZG4;A0A0G2JUV8
Calcium/calmodulin-dependent protein kinase type II subunit beta	Camk2b;Camk2g	-1.79083	0.339194	0.868107		0.21601	0.411486	0.315737		4.63762	4.65357	4.68735	4.58838	4.65518	4.60134	4.86979	4.54956	4.58143	4.85144	4.74134	4.54855	26	0	323.31	100020000000	147	98495000000	3648000000	P08413;G3V9G3;F1LUE2	P08413;G3V9G3;F1LUE2
Calcium/calmodulin-dependent protein kinase type II subunit delta	Camk2d	-1.79479	0.560316	0.832313		0.216272	0.151329	0.692542		1.55996	1.6968	1.63163	1.61524	1.73007	1.61721	1.81348	1.71175	1.763	1.79255	1.74142	1.68349	8	0	37.972	2379900000	18	2379900000	84998000	P15791	P15791
Calcium/calmodulin-dependent protein kinase type II subunit gamma	Camk2g	-1.79876	0.801427	0.819711		0.216533	0.208725	0.650393		1.79449	1.88535	1.89108	1.76051	1.85162	1.75865	1.92686	1.81398	1.79827	1.91739	1.95504	1.84414	6	0	74.376	2944900000	19	2942700000	117710000	P11730	P11730
Calcium/calmodulin-dependent protein kinase type IV	Camk4	-1.80273	0.29923	0.884125		0.216794	1.27973	0.162538		1.45727	1.33129	1.37479	1.50103	1.41707	1.20634	1.36632	1.16307	1.18655	1.32723	1.29335	1.26106	11	0	58.574	1636400000	22	1636400000	54546000	P13234	P13234
Calcium-activated potassium channel subunit alpha-1	Kcnma1	-1.80669	0.0522982	0.98833		0.217056	0.975672	0.143237		0.983387	0.981153	1.07897	0.85145	0.951853	0.9228	1.0418	1.33785	1.31256	1.14397	1.33118	1.26559	8	0	40.984	904900000	12	870330000	17407000	Q62976;A0A0G2K104;F1LNC7;A0A0G2K8Q9	Q62976;A0A0G2K104;F1LNC7
Calcium-activated potassium channel subunit beta-4	Kcnmb4	-1.81066	0.234885	0.819147		0.217317	0.0393834	0.803143		-1.10267	-2.03782	-1.48168	-1.53506	-1.88653	-1.77789	-2.01857	-1.07104	-1.48236	-1.97543	-1.82511	-1.58302	1	0	3.6405	158070000	1	158070000	22582000	Q9ESK8	Q9ESK8
Calcium-binding and coiled-coil domain-containing protein 1	Calcoco1	-1.81463	1.09166	0.787968		0.217578	0.096575	0.895896		-0.207897	-0.199085	-0.282631	-0.205215	-0.166512	-0.274879	-0.240606	-0.208603	-0.265779	-0.165422	-0.22118	-0.218714	6	0	12.751	405450000	6	405450000	11263000	A0A0G2K0S1;Q66HR5	A0A0G2K0S1;Q66HR5
Calcium-binding mitochondrial carrier protein SCaMC-2	Slc25a25	-1.81859	0.215674	0.935426		0.21784	0.444853	0.510055		1.61834	1.60752	1.67514	1.65254	1.62468	1.62943	1.69738	1.76717	1.83155	1.71404	1.82707	1.76166	7	0	58.633	915530000	11	915530000	32698000	Q8K3P6	Q8K3P6
Calcium-dependent secretion activator 1	Cadps	-1.82256	0.726785	0.84499		0.218101	1.14475	0.126017		4.24748	4.25646	4.35478	4.05594	4.17635	4.22739	4.07838	4.32752	4.35963	4.10413	4.33855	4.32063	42	0	323.31	18461000000	82	18403000000	283130000	Q62717	Q62717
Calcium-regulated heat stable protein 1	Carhsp1	-1.82653	0.550187	0.659306		0.218363	0.98958	0.0864009		-1.06997	-1.49998	-1.47948	-1.11881	-1.26575	-1.68098	-1.21387	-1.21246	-1.59064	-1.20226	-1.64838	-1.56133	3	0	7.0704	607410000	4	607410000	86773000	Q9WU49	Q9WU49
Calcium-responsive transcription coactivator	Ss18l1	-1.8305	0.73045	0.353372		0.218624	1.92069	0	+	-3.29802	-4.19817	-4.28164	-3.22028	-3.7808	-4.59669	-3.26027	-3.91757	-4.73512	-3.06428	-4.31584	-4.23	1	0.0010919	2.3828	15915000	1	15915000	1768300	Q91XJ0	Q91XJ0
Calcium-transporting ATPase	Atp2b2	-1.83446	0.301445	0.915255		0.218885	1.42223	0.0685102		-2.15809	-2.03819	-2.04667	-2.27808	-2.16277	-2.25124	-2.34865	-2.04048	-1.97049	-2.23715	-1.87665	-1.96656	4	0	83.531	916860000	6	899740000	16662000	D4A8B3	D4A8B3
Calcium-transporting ATPase type 2C member 1	Atp2c1	-1.83843	0.992911	0.808342		0.219147	0.343313	0.74867		1.28097	1.27196	1.29357	1.32774	1.34511	1.36116	1.3126	1.25177	1.30983	1.30481	1.30039	1.41366	9	0	79.757	712880000	18	698660000	16248000	Q64566	Q64566
Calcyclin-binding protein	Cacybp	-1.8424	1.04518	0.824357		0.219408	1.99166	0.23884		2.05061	2.0844	2.09451	1.97449	2.05859	2.15589	1.96484	2.03108	2.06028	1.95091	2.0305	2.07884	7	0	57.383	1249200000	12	1249200000	96093000	Q6AYK6	Q6AYK6
Calmodulin-regulated spectrin-associated protein 1	Camsap1	-1.84636	0.242829	0.885613		0.219669	0.112001	0.708216		-0.52124	-0.772461	-0.547451	-0.642965	-0.675611	-0.72091	-0.692459	-0.667413	-0.542641	-0.679365	-0.527048	-0.636961	7	0	28.765	304420000	8	300380000	3413400	D3Z8E6;A0A0G2K5T1	D3Z8E6;A0A0G2K5T1
Calnexin	Canx	-1.85033	0.665036	0.708652		0.219931	1.05601	0.118181		4.30476	4.48259	4.6281	4.30818	4.45826	4.70423	4.32225	4.33891	4.53267	4.24624	4.60508	4.50233	20	0	201.34	28565000000	71	28061000000	876910000	P35565	P35565
Calpain small subunit 1	Capns1	-1.8543	0.735271	0.81598		0.220192	0.74683	0.583553		1.55242	1.60407	1.60022	1.62387	1.62199	1.75871	1.58071	1.5831	1.61683	1.53787	1.58746	1.62708	11	0	167.14	1733200000	18	1733200000	157560000	Q64537;M0RD20;A0A0G2K6H7	Q64537;M0RD20;A0A0G2K6H7
Calpain-2 catalytic subunit	Capn2	-1.85826	0.110192	0.964479		0.220453	0.839055	0.265069		2.15742	1.96966	2.07124	2.04811	2.00194	1.93793	2.04643	1.99738	2.02165	2.02084	2.00378	1.98576	16	0	123.39	1331300000	26	1331300000	39155000	Q07009	Q07009
Calpain-5	Capn5	-1.86223	0.300054	0.923771		0.220715	1.47939	0.0953341		0.250278	0.477125	0.416695	0.306921	0.347763	0.435883	0.234993	0.47563	0.510197	0.283291	0.458241	0.490067	11	0	61.808	1217400000	17	1168100000	27164000	G3V7U6;A0A0G2JYD8;Q8R4C0	G3V7U6;A0A0G2JYD8;Q8R4C0
Calpastatin	Cast	-1.8662	0.608747	0.731638		0.220976	0.968054	0.0721285		-1.35224	-1.30221	-1.51623	-1.51764	-1.24505	-1.16934	-1.89307	-1.2125	-1.47238	-1.72881	-1.51423	-1.56075	3	0	11.597	121530000	4	117160000	3550300	P27321;D3ZL24;A0A0G2JSY2;F1LPH1	P27321;D3ZL24;A0A0G2JSY2;F1LPH1
Calponin-3	Cnn3	-1.87017	0.0333993	0.994		0.221238	0.479964	0.437824		2.03356	1.87663	1.97673	1.89428	1.86191	1.88597	2.0017	1.96047	1.91014	1.86746	1.90863	1.84978	10	0	70.534	1788400000	15	1788400000	119230000	P37397;D3ZRX9	P37397
Calreticulin	Calr	-1.87413	1.4987	0.618455		0.221499	0.292609	0.736171		4.59432	4.58377	4.71661	4.63182	4.67001	4.8227	4.62476	4.5614	4.63749	4.61134	4.58414	4.62233	18	0	211.54	49591000000	91	49577000000	2065700000	P18418;D3ZYM6;F1M5A1	P18418
Calretinin	Calb2	-1.8781	0.850921	0.747916		0.22176	1.32972	0.149758		1.8573	1.96237	2.12002	1.8366	1.94355	1.91001	1.88661	2.10565	2.21144	1.90725	1.95189	2.04454	12	0	52.655	3491600000	23	3491600000	193980000	P47728	P47728
Calsenilin	Kcnip3	-1.88207	0.258823	0.839488		0.222022	0.881386	0.190131		-1.95607	-1.92236	-2.11402	-1.88836	-1.80281	-1.76329	-2.01364	-1.74702	-1.61368	-1.96047	-1.9068	-1.61949	1	0	4.1207	96060000	1	96060000	8005000	Q9JM47;A0A140TAG1	Q9JM47;A0A140TAG1
Calsyntenin-1;Soluble Alc-alpha;CTF1-alpha	Clstn1	-1.88603	0.233805	0.891403		0.222283	0.907008	0.232783		-1.95368	-1.94287	-1.83262	-2.2776	-2.14677	-2.15651	-2.15966	-1.98342	-2.11155	-2.0599	-2.03508	-1.83042	3	0	34.018	70309000	3	70309000	1900300	Q6Q0N0	Q6Q0N0
Calsyntenin-2	Clstn2	-1.89	0.399572	0.793619		0.222544	0.312312	0.410056		-3.623	-3.39884	-3.4226	-3.61736	-3.41726	-3.49275	-3.73423	-3.83042	-3.5129	-3.45883	-3.52013	-3.39159	1	0.0048168	1.7909	16480000	1	16480000	401950	F1LMG0;A0A0G2JXB8;Q8VDA1	F1LMG0;A0A0G2JXB8;Q8VDA1
Calsyntenin-3	Clstn3	-1.89397	0.495205	0.828048		0.222806	0.773894	0.259997		-0.973053	-0.920908	-0.827824	-1.00725	-1.02046	-0.9353	-1.1073	-0.90891	-0.987957	-1.06376	-0.981133	-0.869858	3	0	20.995	249820000	3	249820000	6751900	G3V7J1;Q8R553	G3V7J1;Q8R553
Calumenin	Calu	-1.89793	0.44398	0.882161		0.223067	1.18296	0.215437		2.48717	2.50144	2.61485	2.55617	2.7121	2.78292	2.5592	2.66853	2.68403	2.47312	2.538	2.48952	12	0	108.15	4365300000	19	4365300000	272830000	G3V6S3;Q3MID6;O35783	G3V6S3;Q3MID6;O35783
CaM kinase-like vesicle-associated protein	Camkv	-1.9019	0.0179799	0.994969		0.223329	1.28073	0.24238		4.62384	4.50917	4.59634	4.60465	4.52279	4.547	4.66108	4.577	4.57166	4.63362	4.62705	4.5295	22	0	323.31	24647000000	69	24154000000	1050200000	Q63092;A0A0G2K1R5	Q63092;A0A0G2K1R5
cAMP and cAMP-inhibited cGMP 3,5-cyclic phosphodiesterase 10A	Pde10a	-1.90587	0.279522	0.919047		0.22359	1.38495	0.0980021		-1.26485	-1.02895	-1.07369	-1.34671	-1.14028	-1.16917	-1.23261	-1.20924	-1.12787	-1.4458	-1.21785	-1.12024	2	0	18.401	154750000	3	133290000	3417800	F1LX13;Q9QYJ6	F1LX13;Q9QYJ6
cAMP-dependent protein kinase catalytic subunit alpha	Prkaca	-1.90984	0.224116	0.914057		0.223851	0.181674	0.573258		2.99604	2.81659	2.9506	2.86544	2.86053	2.99295	2.96021	3.17771	3.13645	3.03557	3.17302	3.08459	10	0	152.13	5480800000	18	5480800000	304490000	A1L1M0;P27791	A1L1M0;P27791
cAMP-dependent protein kinase catalytic subunit beta	Prkacb	-1.9138	0.0804362	0.961903		0.224113	0.310669	0.420537		3.36257	3.23705	3.36316	3.28327	3.26726	3.23132	3.24924	3.44898	3.45456	3.31308	3.50852	3.35996	24	0	106.4	9164200000	38	9164200000	509120000	P68182	P68182
cAMP-dependent protein kinase type I-alpha regulatory subunit;cAMP-dependent protein kinase type I-alpha regulatory subunit, N-terminally processed	Prkar1a	-1.91777	0.164216	0.96041		0.224374	1.52211	0.111657		1.39782	1.29468	1.23284	1.34399	1.27745	1.26649	1.41364	1.21419	1.18209	1.41349	1.18598	1.24493	10	0	105.36	2230300000	14	2230300000	117380000	P09456	P09456
cAMP-dependent protein kinase type I-beta regulatory subunit	Prkar1b	-1.92174	0.535352	0.788038		0.224635	2.00091	0.0203356	+	0.0165596	-0.142765	-0.392614	0.049387	-0.343304	-0.417279	0.0806828	-0.266268	-0.232771	0.115705	-0.271204	-0.293816	6	0	36.031	531160000	7	531160000	29509000	P81377;F1M9X5	P81377;F1M9X5
cAMP-dependent protein kinase type II-alpha regulatory subunit	Prkar2a	-1.9257	0.303125	0.948737		0.224897	1.18008	0.183924		2.45405	2.49062	2.55016	2.49743	2.54487	2.53003	2.45821	2.58866	2.59108	2.42111	2.60589	2.60869	15	0	151.28	6174200000	38	6174200000	294010000	P12368;A0A0G2K405	P12368;A0A0G2K405
cAMP-dependent protein kinase type II-beta regulatory subunit	Prkar2b	-1.92967	0.321252	0.90575		0.225158	1.43762	0.12671		3.38926	3.53374	3.52076	3.46409	3.50396	3.61847	3.36849	3.49787	3.58731	3.37283	3.59291	3.53493	19	0	227.05	13288000000	50	13274000000	577140000	P12369;Q4KLG5;A0A0G2K5G0	P12369;Q4KLG5;A0A0G2K5G0
cAMP-specific 3,5-cyclic phosphodiesterase 4A	Pde4a	-1.93364	3.00793	0.791546		0.225419	1.72931	0.120428		-0.660011	-0.600607	-0.647383	-0.737974	-0.553741	-0.607184	-0.79846	-0.634433	-0.671968	-0.739763	-0.626652	-0.679203	3	0	5.7075	143820000	3	143820000	3507900	P54748;F1M8I9;G3V8J8;P14644	P54748;F1M8I9
cAMP-specific 3,5-cyclic phosphodiesterase 4B	Pde4b	-1.9376	0.0335749	0.996479		0.225681	1.89745	0.159718		0.681013	0.769876	0.766264	0.612297	0.664404	0.668188	0.581789	0.701376	0.750755	0.626808	0.762817	0.720867	5	0	30.046	394550000	7	394550000	10960000	P14646;F1M1T9;D3ZLB2	P14646;F1M1T9;D3ZLB2
cAMP-specific 3,5-cyclic phosphodiesterase 4D	Pde4d	-1.94157	0.0502171	0.983115		0.225942	0.498251	0.227813		-0.742529	-0.883867	-0.827402	-0.963633	-0.918358	-0.876812	-0.932867	-0.640665	-0.553829	-0.959225	-0.615799	-0.768206	3	0	9.8399	64938000	4	64938000	1755100	P14270;A0A140TAB1	P14270;A0A140TAB1
Cannabinoid receptor 1	Cnr1	-1.94554	0.401393	0.835954		0.226204	0.569492	0.180834		-1.14778	-1.209	-1.04791	-1.31089	-1.22175	-1.12898	-1.41729	-0.892448	-0.977914	-1.19336	-1.0695	-1.0321	3	0	8.3594	498980000	10	454830000	26754000	P20272	P20272
CAP-Gly domain-containing linker protein 2	Clip2	-1.94951	0.45212	0.913131		0.226465	1.48582	0.245562		3.03046	2.91728	2.88982	3.00885	2.96833	2.97621	2.92947	2.84872	2.93498	2.91044	2.8731	2.91224	30	0	306.82	4927700000	44	4927700000	78218000	G3V949;A0A0G2JZF2;O55156	G3V949;A0A0G2JZF2;O55156
Caprin-1	Caprin1	-1.95347	0.909915	0.254476		0.226726	2.61195	0	+	2.3007	1.53462	1.31932	2.79356	2.00725	1.16828	2.58354	1.43603	1.10204	2.49585	1.40954	1.35491	12	0	108.48	1318200000	17	1318200000	62773000	A0A0G2K8H0;Q5M9G3	A0A0G2K8H0;Q5M9G3
Carbonic anhydrase 1	Ca1	-1.95744	0.851192	0.763292		0.226988	0.612498	0.212899		2.99846	2.87774	3.03468	2.5621	2.73286	2.74093	1.71923	1.99246	2.1223	1.7997	1.96637	1.9796	12	0	59.18	2472800000	17	2472800000	176630000	B0BNN3	B0BNN3
Carbonic anhydrase 2	Ca2	-1.96141	0.294257	0.923868		0.227249	0.925728	0.198801		3.58469	3.55813	3.63697	3.52781	3.61876	3.6954	3.18535	3.36706	3.34551	3.23997	3.40648	3.36695	14	0	260.06	13104000000	37	13036000000	1002700000	P27139	P27139
Carbonic anhydrase 4	Ca4	-1.96537	0.532966	0.791035		0.22751	1.1346	0.0977842		0.18508	0.286798	0.429878	0.336128	0.425062	0.55427	0.115011	0.31337	0.438265	0.057209	0.464243	0.363808	5	0	22.338	338570000	7	338570000	21161000	P48284;A0A0H2UHB3	P48284;A0A0H2UHB3
Carbonyl reductase [NADPH] 1	Cbr1	-1.96934	0.209584	0.972132		0.227772	1.17486	0.159737		1.6423	1.65113	1.64925	1.5676	1.66456	1.647	1.33655	1.52143	1.57093	1.3477	1.53394	1.53602	10	0	83.471	2166400000	15	2166400000	127430000	P47727;M0R3X6;A0A0G2JSV2;A0A0G2K658;A0A096MJ24;B2GV72	P47727;M0R3X6;A0A0G2JSV2;A0A0G2K658;A0A096MJ24
Carboxylic ester hydrolase;Acetylcholinesterase	Ache	-1.97331	0.0708107	0.978416		0.228033	1.80239	0.0646873		-1.75325	-1.6603	-1.7535	-1.9127	-1.62381	-1.55494	-1.96082	-1.75815	-1.81963	-1.99001	-1.76949	-1.71713	2	0	16.649	46863000	2	46863000	2231600	A0A0G2K2I2;M0R4A5;A0A0G2K6V0;P37136	A0A0G2K2I2;M0R4A5;A0A0G2K6V0;P37136
Carboxyl-terminal PDZ ligand of neuronal nitric oxide synthase protein	Nos1ap	-1.97727	0.0928408	0.935816		0.228295	0.364793	0.257544		-4.74034	-4.86258	-4.67106	-4.67242	-4.41422	-4.7783	-4.51428	-5.03959	-4.95547	-4.59851	-4.79168	-4.83124	1	0	32.806	12178000	1	12178000	289950	F1M9N8;O54960	F1M9N8;O54960
Carboxymethylenebutenolidase homolog	Cmbl	-1.98124	0.203819	0.928892		0.228556	0.833076	0.242545		-0.736538	-0.741518	-0.708879	-0.900726	-0.855003	-0.744372	-0.927473	-0.732658	-0.827774	-0.853361	-0.757107	-0.711969	3	0	18.88	130410000	3	130410000	8694100	Q7TP52	Q7TP52
Carboxypeptidase D	Cpd	-1.98521	0.619692	0.77314		0.228817	0.473343	0.31611		-0.129301	-0.11117	-0.102871	-0.21335	-0.218336	-0.187643	-0.184765	-0.231272	-0.186708	-0.0732002	-0.354925	-0.0916061	6	0	49	235730000	7	235730000	3626700	Q9JHW1;F1LPC6;A0A0G2JY30	Q9JHW1;F1LPC6;A0A0G2JY30
Carboxypeptidase E	Cpe	-1.98918	0.247017	0.921864		0.229079	1.63965	0.134067		3.01324	3.21076	3.08447	3.17313	3.25251	3.30874	3.0288	3.11452	3.0849	3.0167	3.12533	3.12665	18	0	166.78	11861000000	46	11861000000	494220000	P15087	P15087
Carboxypeptidase Q	Cpq	-1.99314	1.20676	0.923546		0.22934	1.06462	0.14234		-0.28126	-0.50876	-0.528315	-0.395939	-0.595026	-0.599931	-0.39942	-0.38143	-0.417881	-0.300165	-0.444567	-0.459959	4	0	19.194	271050000	5	271050000	15059000	Q6IRK9	Q6IRK9
Carnitine O-acetyltransferase	Crat	-1.99711	1.81842	0.751002		0.229601	0.202157	0.772939		1.64557	1.61149	1.7128	1.57883	1.63951	1.68244	1.71933	1.69337	1.74418	1.70048	1.64473	1.70957	12	0	61.993	2279100000	19	2279100000	87656000	Q704S8;A0A0H2UI21	Q704S8;A0A0H2UI21
Carnitine O-palmitoyltransferase 1, brain isoform	Cpt1c	-2.00108	0.311672	0.886218		0.229863	0.189473	0.599195		1.05865	0.813017	0.986958	0.797064	0.811954	0.825035	0.893982	0.969574	1.03282	0.974663	0.984793	0.902687	8	0	21.317	963470000	11	963470000	31080000	F1LN46	F1LN46
Carnitine O-palmitoyltransferase 1, liver isoform	Cpt1a	-2.00504	2.10638	0.653034		0.230124	1.29681	0.234911		1.03531	1.14422	1.2546	1.07325	1.17248	1.24225	1.0931	1.09855	1.20562	1.05754	1.14334	1.19969	11	0	49.475	1417500000	15	1417500000	39374000	P32198	P32198
Carnitine O-palmitoyltransferase 2, mitochondrial	Cpt2	-2.00901	0.138466	0.936202		0.230386	0.893889	0.138189		1.90952	1.92557	1.82525	1.91946	1.82687	1.7638	1.897	1.56605	1.67268	1.85344	1.62429	1.77623	10	0	36.924	834010000	12	834010000	26063000	P18886;G3V7N5	P18886;G3V7N5
Casein kinase I isoform alpha	Csnk1a1	-2.01298	0.0556987	0.9674		0.230647	0.405825	0.286621		-2.01763	-1.70571	-1.76905	-1.92885	-1.67871	-1.44688	-1.80874	-1.88658	-2.08827	-1.81526	-1.88719	-1.91361	1	0	5.9071	59255000	1	59255000	3118700	P97633	P97633
Casein kinase I isoform delta	Csnk1d;rCK1e-3	-2.01694	0.440922	0.851914		0.230908	1.30739	0.26109		1.38276	1.25482	1.28277	1.26687	1.20988	1.12449	1.18673	1.14408	1.16561	1.23701	1.19811	1.05266	11	0	37.102	878450000	14	878450000	38194000	Q06486;Q9JJ75	Q06486;Q9JJ75
Casein kinase I isoform gamma-1	Csnk1g1	-2.02091	0.363506	0.836267		0.23117	0.591762	0.297326		-3.71838	-3.53763	-3.40912	-3.53324	-3.51628	-3.64301	-3.65329	-3.69906	-3.53302	-3.67111	-3.52255	-3.4552	2	0.00023132	3.2878	64573000	2	64573000	2483600	A0A0G2K7C4;Q62761	A0A0G2K7C4;Q62761
Casein kinase I isoform gamma-3;Casein kinase I isoform gamma-2	Csnk1g3;Csnk1g2	-2.02488	0.559107	0.93629		0.231431	1.11012	0.2808		0.189524	0.21727	0.266529	0.17428	0.193005	0.209085	0.112314	0.230495	0.237913	0.167963	0.260405	0.252153	8	0	20.031	697850000	9	697850000	27914000	A0A0A0MXY3;Q62763;A0A0H2UHQ2;Q62762	A0A0A0MXY3;Q62763;A0A0H2UHQ2;Q62762
Casein kinase II subunit alpha	Csnk2a1	-2.02885	0.466325	0.82353		0.231692	0.580319	0.346625		2.69111	2.69305	2.75719	2.70764	2.67797	2.65644	2.68767	2.80446	2.70614	2.68502	2.84819	2.66966	15	0	147.51	6908200000	34	6908200000	383790000	P19139	P19139
Casein kinase II subunit beta	Csnk2b	-2.03281	0.0839153	0.959871		0.231954	0.517009	0.320259		0.997097	0.963024	1.07778	1.08817	1.10878	1.05248	1.03975	1.10651	1.14557	0.998819	1.23935	1.08537	4	0	33.256	1312900000	6	1312900000	131290000	P67874;A0A096MJD3;A0A096MKB7;A0A0G2KA61	P67874;A0A096MJD3;A0A096MKB7;A0A0G2KA61
Caseinolytic peptidase B protein homolog	Clpb	-2.03678	2.16672	0.417023		0.232215	0.539117	0.332696		0.787207	0.714703	0.892672	0.720404	0.802946	0.889788	0.828012	0.673374	0.78751	0.847794	0.719469	0.858431	9	0	67.41	479460000	9	479460000	14102000	Q9WTT2;Q6IRH7;A0A0G2K3V9	Q9WTT2;Q6IRH7;A0A0G2K3V9
Caskin-1	Caskin1	-2.04075	0.51799	0.933665		0.232476	0.554055	0.45442		3.79055	3.78234	3.77205	3.84133	3.85126	3.90173	3.8231	3.68906	3.72073	3.76945	3.73277	3.73129	39	0	323.31	8392400000	86	8392400000	113410000	Q8VHK2;D3ZE17	Q8VHK2;D3ZE17
Catalase	Cat	-2.04471	0.939957	0.787868		0.232738	0.753209	0.237647		2.63759	2.61551	2.7437	2.64298	2.67324	2.78214	2.49416	2.65489	2.70453	2.45153	2.64265	2.63216	18	0	146.7	3559300000	25	3543600000	122190000	P04762	P04762
Catechol O-methyltransferase	Comt	-2.04868	0.195792	0.938765		0.232999	1.59517	0.255615		0.118404	0.18257	0.122871	0.0897179	0.111763	0.0388565	0.0364876	0.131744	0.187082	0.0698318	0.14765	0.161245	5	0	24.718	681220000	8	681220000	42576000	P22734	P22734
Catenin beta-1	Ctnnb1	-2.05265	0.310844	0.913797		0.233261	1.32609	0.106109		3.6054	3.65522	3.70373	3.54779	3.66792	3.79188	3.46422	3.74601	3.73974	3.51242	3.72663	3.67783	28	0	323.31	14990000000	74	14889000000	354510000	A0A0G2JT93;Q9WU82	A0A0G2JT93;Q9WU82
Cathepsin B;Cathepsin B light chain;Cathepsin B heavy chain	Ctsb	-2.05661	0.0989067	0.949942		0.233522	2.20549	0.00512	+	0.609777	0.294252	0.343502	0.63958	0.366705	0.172604	0.749659	0.345522	0.34907	0.750824	0.229946	0.302774	8	0	61.138	539130000	15	539130000	28375000	Q6IN22;P00787	Q6IN22;P00787
Cathepsin D;Cathepsin D 12 kDa light chain;Cathepsin D 9 kDa light chain;Cathepsin D 34 kDa heavy chain;Cathepsin D 30 kDa heavy chain	Ctsd	-2.06058	0.292468	0.959779		0.233783	1.22307	0.0649621		2.43772	2.32733	2.35472	2.44346	2.32328	2.30256	2.77675	2.30444	2.34216	2.67931	2.30495	2.30103	12	0	156.65	5678100000	24	5658400000	297810000	P24268;Q6P6T6	P24268;Q6P6T6
Cathepsin L1;Procathepsin L;Cathepsin L1 heavy chain;Cathepsin L1 light chain	Ctsl	-2.06455	0.206319	0.917045		0.234045	1.39301	0.130305		-1.62029	-1.69933	-1.67572	-1.67103	-1.78192	-1.65767	-1.39092	-1.48571	-1.6254	-1.54209	-1.78781	-1.6579	1	0	5.0292	108030000	1	108030000	7716400	P07154	P07154
Cathepsin S	Ctss	-2.06852	0.56959	0.8165		0.234306	0.39537	0.578339		-1.15534	-1.05735	-1.09124	-1.17492	-1.11371	-0.991761	-1.17583	-1.19049	-1.18539	-1.12794	-1.1553	-1.0239	2	0	9.9629	40495000	2	40495000	3374600	D3ZZR3;Q02765	D3ZZR3;Q02765
Cation-dependent mannose-6-phosphate receptor	M6pr	-2.07248	0.655423	0.822467		0.234567	2.35814	0.165095		-0.0526657	0.0437851	0.0178051	-0.0451126	0.0672131	0.194717	-0.244184	-0.186516	-0.157337	-0.217596	-0.122379	-0.0537224	4	0	68.708	1035600000	7	982090000	65473000	Q6AY20	Q6AY20
Caveolin-1;Caveolin;Caveolin-3	Cav1;Cav3	-2.07645	0.207805	0.90706		0.234829	0.194908	0.448366		-1.60503	-1.75598	-1.52232	-1.23547	-1.4223	-1.51577	-1.88931	-1.36292	-1.28932	-1.62357	-1.46687	-1.51849	2	0.00023137	3.2885	319510000	2	319510000	29046000	P41350;Q2IBC6;P51638	P41350;Q2IBC6;P51638
Caytaxin	Atcay	-2.08042	0.345834	0.808031		0.23509	1.10236	0.101779		1.30977	1.54009	1.42062	1.41158	1.39493	1.74047	1.19028	1.52586	1.54565	1.24219	1.47937	1.57046	5	0	62.557	1265300000	10	1265300000	97331000	Q1M168	Q1M168
CB1 cannabinoid receptor-interacting protein 1	Cnrip1	-2.08438	0.908228	0.824308		0.235352	1.54035	0.140606		3.05447	3.13215	3.16227	3.02136	3.09535	3.17002	2.95576	3.06757	3.15825	2.94568	3.14555	3.13843	10	0	166.19	15652000000	27	15649000000	1956100000	Q5M7A7;A0A0G2K1I5	Q5M7A7
CD151 antigen	Cd151	-2.08835	0.0939696	0.915086		0.235613	0.0683861	0.684551		-1.75152	-2.67163	-1.76969	-2.26349	-2.35067	-2.23455	-2.41573	-1.54499	-1.84547	-2.19342	-1.74824	-2.14745	1	0	6.1402	78798000	3	78798000	6566500	Q9QZA6	Q9QZA6
CD166 antigen	Alcam	-2.09232	0.66449	0.788226		0.235874	1.53079	0.0771735		4.45626	4.55336	4.6809	4.53495	4.69493	4.81052	4.40179	4.57321	4.67062	4.30196	4.62479	4.56204	28	0	323.31	23359000000	77	23316000000	777200000	O35112	O35112
CD59 glycoprotein	Cd59	-2.09628	0.123776	0.914509		0.236136	0.887883	0.0967958		-1.99647	-1.86029	-1.55885	-2.09649	-1.97823	-1.9224	-2.00546	-1.84895	-1.66481	-2.09377	-1.44958	-1.79583	1	0	5.9287	317010000	3	317010000	35223000	P27274	P27274
CD82 antigen;Tetraspanin	Cd82	-2.10025	0.07042	0.952162		0.236397	0.701873	0.128597		-0.765717	-0.589338	-0.605711	-0.500677	-0.646152	-0.349998	-0.865467	-0.409054	-0.426729	-0.966154	-0.519175	-0.699383	3	0	8.0283	351390000	3	351390000	35139000	O70352;Q6IN14	O70352;Q6IN14
CD9 antigen	Cd9	-2.10422	0.144588	0.939157		0.236658	0.869091	0.18941		1.52041	1.49472	1.52381	1.59329	1.66873	1.79572	1.51534	1.73661	1.6562	1.45913	1.63547	1.62856	4	0	24.509	7677100000	13	6924200000	1154000000	P40241	P40241
CDC42 small effector protein 2	LOC100362023;Cdc42se2	-2.10819	0.98293	0.434775		0.23692	1.96973	0.0174545	+	-2.93357	-3.34947	-3.06693	-2.58369	-2.92497	-2.63994	-2.9341	-3.36253	-3.15815	-3.20881	-3.37884	-3.42613	1	0	75.264	45158000	1	45158000	22579000	V9GZ87;A1L1K4	V9GZ87;A1L1K4
CDGSH iron-sulfur domain-containing protein 1	Cisd1	-2.11215	1.49896	0.442115		0.237181	0.88069	0.265203		3.22851	3.35574	3.43272	3.29115	3.43331	3.55245	3.28238	3.28329	3.39408	3.27964	3.30363	3.54498	10	0	87.429	16366000000	25	16298000000	2716300000	B0K020	B0K020
CDK5 regulatory subunit-associated protein 1	Cdk5rap1	-2.11612	0.0678144	0.975988		0.237442	0.126627	0.707626		-2.82937	-2.59793	-2.68303	-2.81702	-2.84762	-2.83367	-2.76225	-2.8269	-2.90403	-2.72843	-2.76655	-2.65487	1	0	3.6225	17935000	1	17935000	578560	Q9JLH6	Q9JLH6
CDK5 regulatory subunit-associated protein 3	Cdk5rap3	-2.12009	0.0229128	0.993686		0.237704	0.812862	0.205428		-1.39875	-1.36384	-1.44942	-1.27744	-1.34525	-1.51562	-1.35632	-1.55643	-1.32048	-1.32438	-1.51314	-1.51764	4	0	10.24	258330000	5	258330000	9567700	Q642E3;Q9JLH7;D4A1S2	Q642E3;Q9JLH7
CDP-diacylglycerol--inositol 3-phosphatidyltransferase	Cdipt	-2.12405	0.0877766	0.951322		0.237965	0.27349	0.379961		-1.54164	-1.38963	-1.3842	-1.66701	-1.93653	-1.71795	-1.9008	-1.56772	-1.62622	-1.64541	-1.50258	-1.5973	3	0	9.7165	754230000	3	754230000	83804000	P70500	P70500
Cell adhesion molecule 2	Cadm2	-2.12802	0.146031	0.930385		0.238227	0.999655	0.096681		4.4444	4.46041	4.62519	4.45204	4.57093	4.67384	4.25242	4.68834	4.64011	4.34644	4.70953	4.59453	21	0	323.31	33313000000	66	33295000000	2561200000	Q1WIM2;A0A0A0MY16;A0A0G2K5U6	Q1WIM2;A0A0A0MY16;A0A0G2K5U6
Cell adhesion molecule 3	Cadm3	-2.13199	1.31133	0.703315		0.238488	1.3862	0.0936324		4.11212	4.15509	4.27826	4.10302	4.2622	4.40064	3.98532	4.21999	4.29045	4.01702	4.29951	4.31797	17	0	323.31	20033000000	50	20032000000	1178300000	Q1WIM3;A0A0G2K872	Q1WIM3;A0A0G2K872
Cell adhesion molecule 4	Cadm4	-2.13595	0.301055	0.90199		0.238749	1.75009	0.0650225		2.50083	2.40941	2.24596	2.79202	2.52336	2.47953	2.50379	2.22613	2.25564	2.49779	2.31213	2.3481	13	0	243.18	5654500000	34	5552400000	396600000	Q1WIM1;F1M7V6	Q1WIM1;F1M7V6
Cell cycle control protein 50A	Tmem30a	-2.13992	0.3491	0.864009		0.239011	2.12072	0.0722458		1.93788	2.12431	2.11701	2.11293	2.24596	2.44144	2.01033	2.12696	2.1655	2.03981	2.26953	2.22622	10	0	66.357	3036600000	15	3026100000	216150000	A0A0G2JXG3;Q6AY41	A0A0G2JXG3;Q6AY41
Cell cycle exit and neuronal differentiation protein 1	Cend1	-2.14389	1.24623	0.150777		0.239272	0.403146	0.293307		2.98411	2.73508	3.12294	2.91521	2.96177	3.55621	3.03909	3.13787	3.2475	2.89173	2.59882	2.80179	7	0	55.89	7611400000	28	7401300000	1233500000	Q5FVI4	Q5FVI4
Cell death-inducing p53-target protein 1	Cdip1	-2.14786	0.788778	0.729221		0.239533	1.71097	0.0649103		-1.74864	-1.4583	-1.42461	-1.70364	-1.59393	-1.34085	-1.92788	-1.64635	-1.64207	-1.92126	-1.76797	-1.64776	1	0	4.502	667920000	4	612650000	153160000	Q5U2U6	Q5U2U6
Cell division control protein 42 homolog	Cdc42	-2.15182	0.7642	0.918949		0.239795	2.64857	0.0253455	+	1.31547	1.49164	1.43887	1.32358	1.57407	1.55089	1.25695	1.55274	1.54055	1.26352	1.51543	1.51885	3	0	32.266	3324900000	21	3313300000	368140000	Q8CFN2	Q8CFN2
Cell division cycle 5-like protein	Cdc5l	-2.15579	0.517978	0.748606		0.240056	1.73328	0.002	+	-0.375406	-0.780592	-0.940912	-0.220377	-0.648621	-0.975893	-0.331903	-1.29529	-1.32136	-0.446539	-1.25824	-1.1795	4	0	8.1941	165590000	4	165590000	4357700	O08837	O08837
Cell surface glycoprotein MUC18	Mcam	-2.15976	0.9306	0.787817		0.240318	0.626524	0.401166		0.15134	0.145721	0.156612	0.262796	0.260542	0.33684	-0.0129166	0.0582027	0.20583	0.039381	0.175156	0.205391	9	0	103.28	639190000	11	639190000	21306000	Q9EPF2	Q9EPF2
Cellular retinoic acid-binding protein 1	Crabp1	-2.16372	0.0264395	0.99379		0.240579	0.45227	0.309618		0.259302	0.181839	0.243713	0.103905	0.0947018	0.136511	0.0151539	0.268288	0.189518	0.0454044	0.216003	0.201256	3	0	15.131	378080000	4	378080000	37808000	P62966	P62966
Centromere/kinetochore protein zw10 homolog	Zw10	-2.16769	0.49849	0.822449		0.24084	0.472015	0.365638		-1.427	-1.36185	-1.43087	-1.24388	-1.29615	-1.47351	-1.27257	-1.48131	-1.48409	-1.34128	-1.40116	-1.37109	2	0	16.499	88678000	3	88678000	2062300	Q4V8C2	Q4V8C2
Ceramide-1-phosphate transfer protein	Cptp	-2.17166	0.415985	0.769549		0.241102	0.809217	0.134578		-5.37631	-5.22793	-5.37592	-6.08109	-5.61969	-5.31596	-6.03128	-5.93846	-5.61903	-5.58258	-5.55655	-5.5606	1	0.0040263	1.9387	8232100	1	8232100	748380	Q5XIS2	Q5XIS2
cGMP-dependent 3,5-cyclic phosphodiesterase	Pde2a	-2.17562	0.0299781	0.994041		0.241363	1.28916	0.0964845		2.64962	2.69562	2.75637	2.56634	2.70955	2.75199	2.57076	2.80566	2.82912	2.57915	2.90014	2.78781	29	0	323.31	5729400000	63	5562700000	103010000	F8WFW5;Q01062;A0A0G2K876	F8WFW5;Q01062;A0A0G2K876
Charged multivesicular body protein 3	Chmp3	-2.17959	0.336234	0.820568		0.241624	1.58469	0.0331263	+	-2.77092	-2.39697	-2.51125	-2.57994	-2.42758	-2.72527	-2.80149	-2.54778	-2.52487	-2.78306	-2.26455	-2.16785	3	0	24.556	170870000	3	170870000	21359000	Q8CGS4	Q8CGS4
Charged multivesicular body protein 5	Chmp5	-2.18356	0.809025	0.627543		0.241886	0.56538	0.204359		0.703508	1.13978	0.819336	0.95466	1.08122	1.11366	0.847	0.823769	0.722433	0.867319	0.885418	0.721195	6	0	43.596	576990000	9	576990000	96164000	Q4QQV8	Q4QQV8
Chitinase domain-containing protein 1	Chid1	-2.18753	2.84689	0.707355		0.242147	0.920102	0.252572		0.465958	0.462437	0.547192	0.43751	0.386969	0.468227	0.468987	0.388288	0.444042	0.520832	0.348104	0.423101	7	0	65.494	1605300000	13	1605300000	69794000	Q7TP14;A0A0G2JSR1;A0JPQ9	Q7TP14;A0A0G2JSR1;A0JPQ9
Chloride channel CLIC-like protein 1	Clcc1	-2.19149	0.071021	0.983924		0.242408	1.22848	0.163227		-0.996233	-0.877901	-0.963482	-0.861547	-0.834173	-0.807079	-0.954418	-0.858769	-0.787071	-1.01251	-0.800352	-0.786064	4	0	17.414	194760000	4	194760000	7213300	Q9WU61;A0A140TAF5;D3ZKI2	Q9WU61;A0A140TAF5;D3ZKI2
Chloride channel protein	Clcn6	-2.19546	0.0341361	0.989577		0.24267	1.27924	0.176887		0.0266228	0.225929	0.0328503	-0.0268517	0.0576038	0.0420704	0.0273991	0.0922375	0.148945	0.0150356	0.0752907	0.199066	7	0	48.349	223860000	7	223860000	6050200	D4A3H5	D4A3H5
Chloride channel protein 2	Clcn2	-2.19943	0.492945	0.789216		0.242931	0.478823	0.268214		-2.476	-2.19831	-2.26536	-2.29362	-2.4062	-2.24801	-2.59716	-2.39783	-2.39286	-2.45121	-2.41445	-2.20188	1	0.0021487	2.1356	32598000	1	32598000	958760	P35525	P35525
Chloride channel protein;H(+)/Cl(-) exchange transporter 4	Clcn4	-2.20339	0.595298	0.879516		0.243193	1.41639	0.146362		-1.34652	-1.23856	-1.31192	-1.3341	-1.299	-1.30562	-1.42809	-1.23269	-1.31765	-1.31203	-1.18274	-1.16203	3	0	8.5852	145860000	3	145860000	5209200	Q56A19;P51794	Q56A19;P51794
Chloride intracellular channel protein 1	Clic1	-2.20736	0.235448	0.929163		0.243454	0.230015	0.496037		-3.22539	-3.26802	-3.34292	-3.39857	-3.21358	-3.17515	-3.12526	-3.35817	-3.26246	-3.32578	-3.44888	-3.42064	3	0	48.452	111440000	3	111440000	7429600	Q6MG61	Q6MG61
Chloride intracellular channel protein;Chloride intracellular channel protein 4	Clic4	-2.21133	0.450894	0.886708		0.243715	1.17731	0.178826		2.44666	2.48431	2.60217	2.53622	2.59046	2.64148	2.53446	2.66174	2.67773	2.46173	2.66068	2.6205	10	0	99.295	3319200000	30	3314100000	220940000	G3V8C4;Q9Z0W7	G3V8C4;Q9Z0W7
Cholecystokinin;Cholecystokinin-39;Cholecystokinin-33;Cholecystokinin-22;Cholecystokinin-12;Cholecystokinin-8	Cck	-2.21529	0.172392	0.891497		0.243977	0.263031	0.317942		-2.45259	-2.49929	-2.74316	-2.36483	-2.64915	-2.35159	-2.79683	-2.07488	-2.29224	-2.5926	-2.39855	-2.46772	2	0	7.1761	87791000	3	87791000	21948000	P01355	P01355
Choline O-acetyltransferase	Chat	-2.21926	1.34232	0.655556		0.244238	0.291567	0.41516		-1.89839	-1.83144	-1.81721	-1.94345	-1.83102	-1.69108	-1.80711	-2.00991	-1.87063	-1.78686	-2.03868	-1.94108	1	0.0019355	2.1521	43707000	1	43707000	1409900	P32738;F1LPU4;A0A0G2JYQ6	P32738;F1LPU4;A0A0G2JYQ6
Choline transporter-like protein 1	Slc44a1	-2.22323	0.458861	0.792345		0.244499	0.330946	0.33505		-1.67983	-1.88137	-1.63971	-1.71872	-1.67416	-1.50672	-1.81086	-1.48585	-1.56395	-1.80824	-1.5956	-1.59815	3	0	16.368	399410000	4	367560000	12675000	A0A0G2K7R8;A0A0G2K0P8;Q8VII6	A0A0G2K7R8;A0A0G2K0P8;Q8VII6
Choline transporter-like protein 2	Slc44a2	-2.2272	0.117179	0.936226		0.244761	0.218204	0.456774		1.20769	0.996719	1.24101	1.13887	1.08354	1.09908	0.972456	1.20556	1.19838	0.99707	1.3142	1.1681	5	0	57.008	1822800000	13	1628500000	56155000	B4F795	B4F795
Choline/ethanolamine kinase	Chkb	-2.23116	0.58481	0.664466		0.245022	0.374798	0.308524		-2.62029	-2.26845	-2.41387	-2.60319	-2.52852	-2.15774	-2.43915	-2.60486	-2.4688	-2.55859	-2.42452	-2.17465	1	0	7.8583	67742000	1	67742000	3079200	O54783	O54783
Chondroitin sulfate proteoglycan 4	Cspg4	-2.23513	0.18868	0.89283		0.245284	0.925194	0.151621		0.683765	0.709368	0.52059	0.825071	0.530964	0.790953	0.64216	0.51088	0.45377	0.596218	0.424067	0.624922	15	0	118.88	1243100000	18	1243100000	15347000	Q00657;F1LS79	Q00657;F1LS79
Chondroitin sulfate proteoglycan 5	Cspg5	-2.2391	0.225317	0.892324		0.245545	0.449379	0.298165		2.10766	2.2937	2.13426	2.47368	2.31955	2.50841	2.01151	2.16629	2.09604	2.0771	2.24416	2.09154	5	0	110.69	3349200000	13	3323600000	207720000	Q9ERQ6;F1M4R7	Q9ERQ6;F1M4R7
Chromodomain-helicase-DNA-binding protein 5	Chd4;Chd5;Chd3	-2.24306	0.0574838	0.978431		0.245806	1.93529	0	+	-0.440599	-1.05347	-1.00607	-0.479738	-0.970249	-1.10398	-0.261826	-1.32262	-1.32199	-0.229734	-1.2525	-1.13026	6	0	20.132	114900000	9	114900000	1305700	E9PU01;A0A0H2UHP5;D3ZR50;D3ZD32;F1LPP8	E9PU01;A0A0H2UHP5;D3ZR50;D3ZD32;F1LPP8
Cilia- and flagella-associated protein 20	Cfap20	-2.24703	0.047804	0.971889		0.246068	0.191718	0.496541		-3.74392	-3.32812	-3.60159	-3.55194	-3.6446	-3.46341	-3.58973	-3.69839	-3.63916	-3.32885	-3.29261	-3.31431	2	0	7.6009	45004000	2	45004000	3750300	A0A0H2UI05;Q499T7	A0A0H2UI05;Q499T7
Cilia- and flagella-associated protein 36	Cfap36	-2.251	0.330568	0.83304		0.246329	0.725814	0.216589		-3.52834	-3.49258	-3.6061	-3.71566	-3.71183	-3.72895	-3.63478	-3.53136	-3.41812	-3.57178	-3.28515	-3.50023	1	0	4.2777	13987000	1	13987000	777050	Q4V8E4	Q4V8E4
Ciliary neurotrophic factor receptor subunit alpha	Cntfr	-2.25496	0.407447	0.86274		0.24659	0.45139	0.40372		0.220734	0.151838	0.311869	0.182053	0.206554	0.274559	0.18388	0.282555	0.257935	0.120615	0.289194	0.263199	5	0	77.31	916750000	11	916750000	53927000	M0R9L2;Q08406	M0R9L2;Q08406
Citrate lyase subunit beta-like protein, mitochondrial	Clybl	-2.25893	0.24141	0.915271		0.246852	0.488107	0.295961		-0.756033	-0.542494	-0.667675	-0.551558	-0.650066	-0.650279	-0.742903	-0.560231	-0.660057	-0.685535	-0.646114	-0.548899	5	0	22.924	229690000	6	229690000	9986400	Q5I0K3	Q5I0K3
Citrate synthase;Citrate synthase, mitochondrial	Cs	-2.2629	0.614869	0.907292		0.247113	1.14815	0.251704		4.26185	4.27844	4.35351	4.1916	4.2421	4.28362	4.20499	4.3447	4.35108	4.2614	4.34106	4.32954	21	0	323.31	75233000000	101	74908000000	3942500000	G3V936;Q8VHF5	G3V936;Q8VHF5
C-Jun-amino-terminal kinase-interacting protein 1	Mapk8ip1	-2.26687	2.43693	0.0635368		0.247374	0.510732	0.242294		-2.31903	-2.03927	-2.28046	-2.15679	-1.91706	-2.21925	-2.15186	-2.26073	-2.42569	-2.26476	-2.23032	-2.50313	3	0	8.7223	93018000	6	93018000	2514000	Q9R237	Q9R237
Clathrin coat assembly protein AP180	Snap91	-2.27083	0.133942	0.910827		0.247636	0.434979	0.198744		2.36406	2.06632	2.50999	1.98969	2.09139	2.13477	2.05831	2.61393	2.59451	2.13188	2.59562	2.34329	1	0	9.637	5704600000	13	5665100000	209820000	Q05140;F1LRK0	Q05140;F1LRK0
Clathrin heavy chain 1;Clathrin heavy chain	Cltc	-2.2748	0.399348	0.863263		0.247897	0.730801	0.202829		6.51052	6.46171	6.61258	6.41294	6.47147	6.53085	6.38048	6.60264	6.64071	6.40064	6.62916	6.55903	106	0	323.31	221490000000	445	218760000000	2430600000	P11442;F1M779	P11442;F1M779
Clathrin light chain A	Clta	-2.27877	0.0879172	0.932542		0.248159	0.129398	0.555402		1.71269	1.31621	1.71453	1.73107	1.68839	1.68701	1.60794	2.12914	1.98328	1.61784	1.81509	1.69163	10	0	31.846	5519200000	20	5412800000	773250000	P08081;A0A0G2JYW3	P08081;A0A0G2JYW3
Clathrin light chain B	Cltb	-2.28273	0.0231702	0.987686		0.24842	0.567062	0.171027		1.93425	1.77477	2.14887	1.92616	2.35252	2.1165	2.06404	2.46765	2.34166	1.90137	1.98441	2.00992	7	0	39.958	5132200000	19	4848100000	538680000	P08082	P08082
Claudin	Cldn10	-2.2867	0.0120216	0.995846		0.248681	0.166662	0.534146		-1.77662	-1.967	-1.96471	-1.63921	-1.94561	-1.605	-1.98461	-1.71337	-1.82382	-1.88621	-1.88908	-2.10362	1	0.0056273	1.7118	227300000	1	227300000	25256000	A0A1W2Q674;A0A0G2JWU2;G3V7A9	A0A1W2Q674;A0A0G2JWU2;G3V7A9
Claudin	Cldn12	-2.29067	0.428401	0.777258		0.248943	0.582522	0.227872		-4.54366	-4.64103	-4.46234	-4.89253	-4.67151	-4.93466	-4.96078	-4.89577	-4.98246	-4.99245	-4.72262	-4.9899	1	0	4.1782	53958000	2	46448000	5805900	D4A8Y0	D4A8Y0
Claudin-11;Claudin	Cldn11	-2.29463	0.782273	0.598606		0.249204	0.46067	0.227713		-0.216425	-0.399076	-0.0997391	-0.46323	-0.364765	-0.071188	-0.634983	-0.18358	-0.141541	-0.634056	-0.412422	-0.434847	3	0	22.851	696830000	7	674310000	96329000	Q99P82;Q6IRG7	Q99P82;Q6IRG7
Clavesin-1	Clvs1	-2.2986	0.162483	0.95864		0.249465	1.16101	0.265474		-1.02441	-1.01895	-0.98196	-1.09814	-1.02971	-1.08871	-1.23553	-1.16433	-1.09501	-1.26741	-1.14382	-1.14244	3	0	12.928	219910000	3	219910000	12217000	F1LRF3;A0A0G2K5H2;A6JFQ6	F1LRF3;A0A0G2K5H2;A6JFQ6
Clavesin-2	Clvs2	-2.30257	0.230442	0.934155		0.249727	0.955646	0.228056		-0.938974	-0.917345	-0.884163	-1.03873	-0.868774	-0.779965	-1.02408	-0.886703	-0.885246	-0.97089	-0.950838	-1.00299	1	0	21.453	75283000	1	75283000	4428400	A6JUQ6	A6JUQ6
Cleavage and polyadenylation specificity factor subunit 5	Nudt21	-2.30654	0.00674448	0.996886		0.249988	2.75832	0	+	-0.426556	-1.38531	-0.922783	-0.659716	-1.38709	-1.69037	-0.467978	-1.48707	-1.68028	-0.305769	-1.46694	-1.44716	2	0	7.3552	74958000	2	74958000	5354200	Q4KM65	Q4KM65
Cleavage and polyadenylation specificity factor subunit 7	Cpsf7	-2.3105	0.343168	0.751837		0.25025	1.16865	0.0210741	+	-1.93719	-2.05303	-2.2406	-1.23793	-1.66517	-2.13514	-1.57009	-2.52792	-2.92175	-1.80628	-2.94075	-2.5543	1	0	3.5049	30669000	1	30669000	1614200	Q5XI29	Q5XI29
CLIP-associating protein 2	Clasp2	-2.31447	0.661006	0.879294		0.250511	1.12727	0.183916		3.65219	3.60068	3.61234	3.64616	3.6125	3.55004	3.74733	3.54727	3.5413	3.72389	3.60173	3.51904	44	0	323.31	5433300000	69	5424900000	73309000	Q99JD4;A0A0G2JZM8	Q99JD4;A0A0G2JZM8
Clusterin;Clusterin beta chain;Clusterin alpha chain;Clusterin	Clu	-2.31844	0.0555258	0.982685		0.250772	0.339671	0.495752		1.99871	2.16347	2.02961	2.17552	2.23593	2.30909	1.99876	1.92215	1.95298	1.96807	1.98938	2.05084	11	0	78.118	2560600000	21	2560600000	128030000	P05371;G3V836;A0A0G2KB42	P05371;G3V836
Coactosin-like protein	Cotl1	-2.3224	0.0255275	0.99403		0.251034	0.512659	0.238531		2.1352	2.09067	2.18607	2.06705	2.02026	2.06126	2.04873	2.35348	2.31438	2.05694	2.30157	2.19018	11	0	45.422	6275600000	16	6275600000	697290000	B0BNA5	B0BNA5
Coatomer subunit alpha	Copa	-2.32637	0.127992	0.948264		0.251295	3.19372	0	+	0.464291	-0.0950642	-0.0584698	0.271748	-0.276426	-0.412897	0.248245	-0.459082	-0.477079	0.155624	-0.531065	-0.474989	6	0	20.801	345250000	7	341420000	4877400	G3V6T1	G3V6T1
Coatomer subunit beta	Copb2	-2.33034	0.473499	0.891346		0.251556	3.37715	0	+	1.57459	1.0888	1.14159	1.5408	1.14622	1.13263	1.4106	0.899681	0.886412	1.39058	0.881559	0.994961	8	0	29.051	584550000	10	584550000	11930000	O35142;A0A0G2K0P9	O35142;A0A0G2K0P9
Coatomer subunit beta	Copb1	-2.3343	0.0740315	0.982468		0.251818	4.21512	0	+	0.704016	0.153872	0.194351	0.490664	0.0063343	0.00463867	0.541822	0.0401878	-0.0632858	0.507988	-0.0331764	0.00269318	8	0	27.265	570410000	13	570410000	11884000	P23514	P23514
Coatomer subunit delta	Arcn1	-2.33827	0.212246	0.919132		0.252079	3.22862	0	+	-0.539047	-0.858234	-0.825863	-0.473879	-0.878981	-0.797155	-0.54318	-0.956783	-1.10258	-0.565741	-0.902061	-0.98826	6	0	18.367	319920000	7	319920000	11849000	Q66H80	Q66H80
Coatomer subunit gamma-1	Copg1	-2.34224	0.240249	0.935343		0.252341	1.04304	0.111422		-1.39994	-1.37967	-1.45885	-1.36948	-1.59535	-1.61442	-1.33182	-1.68841	-1.73339	-1.45109	-1.66071	-1.59502	4	0	12.179	173040000	4	173040000	3605000	Q4AEF8;A0A0G2K1F3	Q4AEF8;A0A0G2K1F3
COBW domain-containing protein 1	Cbwd1	-2.34621	1.32531	0.585532		0.252602	0.0648906	0.812298		-2.99057	-2.86893	-2.9034	-2.63671	-2.88192	-3.02027	-2.83494	-2.68722	-2.77558	-2.71661	-2.67213	-2.87293	1	0	12.294	37624000	1	37624000	2213200	Q99MB4	Q99MB4
Cofilin-1	Cfl1	-2.35017	0.0630381	0.98045		0.252863	1.394	0.159239		4.25449	4.33755	4.36615	4.41412	4.459	4.55709	4.31651	4.43504	4.44545	4.287	4.48095	4.37519	19	0	204.02	81732000000	91	81257000000	8125700000	P45592;A0A0G2KA35;M0R6D6	P45592
Coiled-coil and C2 domain-containing protein 1A	Cc2d1a	-2.35414	1.34889	0.657677		0.253125	1.36949	0.0861911		-3.88321	-4.10667	-4.04156	-3.84297	-4.16144	-4.11126	-3.8801	-4.04092	-3.86429	-4.06436	-4.1174	-4.03178	1	0.00023234	3.3832	63819000	2	63819000	1357800	Q66HA5	Q66HA5
Coiled-coil domain-containing protein 127	Ccdc127	-2.35811	0.537856	0.863628		0.253386	1.5113	0.120818		-0.482155	-0.334091	-0.343418	-0.546635	-0.313099	-0.330196	-0.398706	-0.306025	-0.223862	-0.374891	-0.299711	-0.199501	3	0	27.945	154230000	3	154230000	10282000	G3V7Q3;Q6PEB9	G3V7Q3;Q6PEB9
Coiled-coil domain-containing protein 175	Ccdc175	-2.36207	0.38405	0.658059		0.253647	0.237541	0.291491		-1.46075	-2.18027	-1.13552	-2.44769	-2.57115	-1.85237	-2.27426	-1.37578	-1.38714	-2.07454	-1.1157	-1.57315	2	0.0010931	2.3972	167260000	2	167260000	3889800	Q5PQJ9	Q5PQJ9
Coiled-coil domain-containing protein 22	Ccdc22	-2.36604	0.169495	0.951719		0.253909	1.67705	0.113551		-0.843037	-0.645161	-0.703857	-0.852863	-0.706789	-0.712461	-0.703995	-0.652658	-0.580944	-0.768839	-0.606962	-0.561172	7	0	19.301	448270000	9	448270000	12115000	P86182	P86182
Coiled-coil domain-containing protein 47	Ccdc47	-2.37001	1.15298	0.836645		0.25417	1.39778	0.433067		1.06952	1.13062	1.20099	1.07945	1.13083	1.18113	1.03205	1.05564	1.05587	1.0393	1.05488	1.09668	7	0	55.449	1242000000	8	1242000000	59141000	Q5U2X6	Q5U2X6
Coiled-coil domain-containing protein 51	Ccdc51	-2.37397	1.29408	0.711293		0.254431	1.31931	0.445194		-0.219957	-0.216051	-0.099062	-0.169044	-0.128298	0.00880432	-0.20854	-0.153175	-0.13835	-0.249228	-0.202583	-0.129137	3	0	107.35	304060000	6	304060000	12669000	Q5PPN7;A0A0H2UHS3;A0A0G2JXH2	Q5PPN7;A0A0H2UHS3;A0A0G2JXH2
Coiled-coil domain-containing protein 90B, mitochondrial	Ccdc90b	-2.37794	0.0629965	0.967272		0.254693	0.261	0.459186		-2.39943	-2.27665	-2.37486	-2.35585	-2.52363	-2.30122	-2.5656	-2.31818	-2.38351	-2.47292	-2.43954	-2.44489	2	0	5.0377	91293000	2	91293000	5071800	Q4V897	Q4V897
Coiled-coil domain-containing protein 93	Ccdc93	-2.38191	0.864045	0.844847		0.254954	0.585145	0.297432		0.320271	0.317596	0.375551	0.24296	0.209301	0.233793	0.215956	0.391102	0.470852	0.274145	0.437551	0.429985	10	0	22.038	463050000	11	463050000	12863000	Q5BJT7	Q5BJT7
Cold shock domain-containing protein E1	Csde1	-2.38588	0.00132314	0.999578		0.255216	1.28425	0.163098		1.22223	1.20078	1.13219	1.32958	1.20948	1.21885	1.28463	1.08983	1.14829	1.26897	1.16044	1.16076	16	0	72.545	1152500000	21	1138300000	24745000	P18395	P18395
Cold-inducible RNA-binding protein	Cirbp	-2.38984	0.821905	0.418882		0.255477	1.52479	0.0050087	+	0.112543	-0.16667	-0.524904	0.505299	0.0696526	-0.316641	0.43054	-0.389444	-0.741802	0.248856	-0.713097	-0.578375	4	0	55.862	347200000	5	347200000	34720000	P60825	P60825
COMM domain-containing protein 3	Commd3	-2.39381	0.28563	0.838777		0.255738	0.846881	0.11577		-2.76653	-2.21752	-2.44383	-2.52898	-2.4811	-2.30602	-2.45554	-2.31868	-2.43213	-2.472	-2.32193	-2.40499	3	0	29.271	116330000	3	116330000	12925000	Q6P9U3	Q6P9U3
Complement component 1 Q subcomponent-binding protein, mitochondrial	C1qbp	-2.39778	0.464612	0.731159		0.256	0.868808	0.225762		2.8513	2.63213	3.04725	2.80352	2.71725	3.0713	2.85049	2.85109	2.86132	2.92374	2.8554	2.69499	10	0	273.51	10009000000	29	10009000000	769920000	O35796	O35796
Complement component receptor 1-like protein	Cr1l	-2.40174	0.211867	0.934504		0.256261	2.46815	0.0688713		0.469351	0.629356	0.600792	0.507465	0.625578	0.737442	0.373465	0.525978	0.555822	0.375673	0.584921	0.548603	4	0	13.37	860860000	5	860860000	40993000	Q63135;A0A0G2K7Y0	Q63135;A0A0G2K7Y0
Complex I assembly factor TIMMDC1, mitochondrial	Timmdc1	-2.40571	0.0561647	0.95824		0.256522	0.626591	0.191232		-3.02529	-2.61889	-2.88137	-2.81022	-2.77112	-2.89927	-3.08052	-2.95753	-2.843	-2.8635	-2.87838	-2.50992	2	0	5.5205	162080000	4	162080000	10806000	Q6AY94	Q6AY94
Complexin-1	Cplx1	-2.40968	0.167361	0.891542		0.256784	0.354163	0.25364		-0.0284367	-0.185484	0.120113	0.26298	0.173981	0.0508881	0.0266552	0.639446	0.317163	-0.0634003	0.195946	0.0962563	1	0	29.009	445050000	4	420000000	83999000	P63041	P63041
Complexin-2	Cplx2	-2.41364	0.062131	0.957857		0.257045	0.528998	0.16448		0.222471	0.299099	0.397228	0.753971	0.557991	0.8559	0.243872	0.869261	0.683884	0.0935249	0.501984	0.372438	3	0	16.492	594000000	7	567460000	113490000	P84087	P84087
Connector enhancer of kinase suppressor of ras 2	Cnksr2	-2.41761	0.192912	0.960009		0.257307	0.311224	0.433053		1.82715	1.89281	1.88205	1.79947	1.86683	1.84715	2.02562	1.78299	1.85189	2.05363	1.92167	1.92465	14	0	109.35	1560900000	18	1560900000	32519000	Q9Z1T4;Q5SGD7;A0A0G2JYE3	Q9Z1T4
Contactin-1	Cntn1	-2.42158	0.680762	0.815101		0.257568	2.33879	0.0311608	+	5.45754	5.64803	5.73458	5.44796	5.66431	5.76106	5.37957	5.60988	5.68256	5.36452	5.699	5.65381	55	0	323.31	94128000000	244	93768000000	1803200000	Q63198	Q63198
Contactin-2	Cntn2	-2.42555	0.00845029	0.999417		0.257829	1.8363	0.0832885		1.15262	1.27906	1.24251	1.1455	1.24018	1.27744	1.13168	1.36609	1.35851	1.17641	1.37403	1.37929	13	0	85.729	895110000	16	895110000	17551000	P22063;G3V758	P22063;G3V758
Contactin-3	Cntn3	-2.42951	0.383333	0.806636		0.258091	0.310182	0.395103		-3.8179	-3.5154	-3.59623	-3.65121	-3.59848	-3.62326	-3.79065	-3.94361	-3.6566	-3.67813	-3.58733	-3.4549	1	0	4.255	23427000	1	23427000	442030	Q62682	Q62682
Contactin-4	Cntn4	-2.43348	0.13946	0.929905		0.258352	2.35003	0.0346945	+	-1.95664	-1.64441	-1.82625	-2.00456	-1.77094	-1.67622	-2.03571	-1.86896	-1.75323	-1.99379	-1.77422	-1.69477	3	0	7.511	136820000	3	136820000	2911000	A0A0G2JVI9;Q62845	A0A0G2JVI9;Q62845
Contactin-6	Cntn6	-2.43745	0.896868	0.542446		0.258613	0.352859	0.3685		-4.88519	-4.74301	-4.77872	-4.86219	-4.81163	-4.52021	-5.00954	-5.15796	-4.8926	-5.27446	-5.01668	-4.90248	2	0	5.9882	52429000	2	52429000	970910	A0A0G2JYM4;F1LRK7;P97528	A0A0G2JYM4;F1LRK7;P97528
Contactin-associated protein 1	Cntnap1	-2.44141	0.864715	0.812567		0.258875	2.87212	0.0434827	+	3.02267	3.22025	3.24933	2.97723	3.16069	3.26981	2.94934	3.11179	3.1939	2.96729	3.20906	3.20112	35	0	254.79	6756800000	58	6701000000	104700000	P97846	P97846
COP9 signalosome complex subunit 1	Gps1	-2.44538	0.0571666	0.994314		0.259136	0.982747	0.14881		0.938431	1.02595	1.03374	0.86437	0.864916	0.904673	0.899668	1.17789	1.17146	0.964132	1.16005	1.10572	10	0	54.225	1047800000	15	1047800000	58213000	P97834;A0A0G2JT06;A0A0G2JW80	P97834;A0A0G2JT06;A0A0G2JW80
COP9 signalosome complex subunit 2	Cops2	-2.44935	0.914495	0.834525		0.259397	2.13553	0.172677		1.40649	1.4885	1.49315	1.30078	1.38791	1.45877	1.34852	1.47436	1.48717	1.35328	1.4137	1.49848	10	0	77.358	1833900000	12	1833900000	87327000	P61203	P61203
COP9 signalosome complex subunit 3	Cops3	-2.45331	0.130287	0.950329		0.259659	0.771881	0.216869		1.35176	1.31421	1.39273	1.2815	1.34841	1.43371	1.33805	1.49443	1.47594	1.25644	1.48337	1.39765	10	0	95.103	1018400000	16	1018400000	40735000	Q68FW9	Q68FW9
COP9 signalosome complex subunit 4	Cops4	-2.45728	0.959643	0.788736		0.25992	1.56814	0.159256		2.3587	2.41409	2.45491	2.31724	2.40336	2.5211	2.32229	2.42646	2.50831	2.29782	2.47624	2.47227	18	0	180.59	3631600000	27	3631600000	139680000	Q68FS2	Q68FS2
COP9 signalosome complex subunit 8	Cops8	-2.46125	0.599959	0.79159		0.260182	0.842312	0.189475		0.602522	0.860849	0.792929	0.717731	0.809563	0.962067	0.693707	0.670534	0.739956	0.639145	0.768724	0.891882	6	0	51.472	1672300000	11	1672300000	209030000	Q6P4Z9	Q6P4Z9
Copine-9	Cpne5;Cpne9	-2.46522	0.853766	0.814245		0.260443	1.64601	0.0727797		1.01533	1.18393	1.17906	0.956305	1.03024	1.12928	0.933214	1.20462	1.30177	0.983128	1.21167	1.23229	8	0	38.315	939950000	13	936370000	33442000	D3ZGN2;Q5BJS7;A0A140TAJ0	D3ZGN2;Q5BJS7;A0A140TAJ0
Copper chaperone for superoxide dismutase;Superoxide dismutase [Cu-Zn]	Ccs	-2.46918	0.348152	0.821485		0.260704	0.17521	0.561134		-4.55053	-4.65792	-4.40984	-4.5856	-4.67985	-4.54272	-4.64194	-4.5674	-4.61852	-4.82544	-4.51268	-4.58114	3	0	8.1372	141180000	3	141180000	10085000	Q9JK72;E9PSS2;A0A0G2JSZ9	Q9JK72;E9PSS2;A0A0G2JSZ9
Copper transport protein ATOX1	Atox1	-2.47315	0.429397	0.786775		0.260966	0.494391	0.343012		-0.264029	-0.103378	-0.265263	-0.049202	-0.0298958	0.12302	-0.0834045	-0.155264	-0.240164	-0.254011	-0.0860329	-0.399815	1	0	5.4679	326950000	1	326950000	81738000	Q9WUC4	Q9WUC4
Core histone macro-H2A	H2afy2	-2.47712	0.784299	0.489531		0.261227	0.421513	0.361361		1.32726	1.38383	1.66153	1.73415	1.58213	2.02644	1.32098	1.35407	1.47555	1.64458	1.4296	1.37223	12	0	76.43	3823800000	17	3823800000	201250000	B1WC28	B1WC28
Core histone macro-H2A.1	H2afy	-2.48108	0.9056	0.378143		0.261488	0.078297	0.77605		2.06044	2.27391	2.51262	2.48335	2.45347	3.00602	1.99144	2.09431	2.2789	2.40999	2.20527	2.20436	8	0	136.98	3830400000	15	3830400000	212800000	Q02874;A0A140TAB4	Q02874;A0A140TAB4
Coronin	Coro1c	-2.48505	0.396336	0.907106		0.26175	1.81138	0.0796221		2.8971	2.67677	2.72149	3.00105	2.8182	2.78737	2.99776	2.80619	2.77734	2.9219	2.85267	2.75131	18	0	169.11	6177400000	31	6162900000	324360000	G3V624	G3V624
Coronin	Coro2b	-2.48902	1.6579	0.63358		0.262011	0.760027	0.334095		1.29458	1.1948	1.14741	1.28737	1.16296	1.02694	1.37121	1.33353	1.26383	1.32775	1.35234	1.22459	10	0	32.811	1723600000	14	1723600000	71818000	F1LMV9	F1LMV9
Coronin;Coronin-1B	Coro1b	-2.49298	0.73821	0.787109		0.262273	0.997254	0.205511		0.773706	0.644234	0.602352	0.880165	0.68601	0.712896	0.773495	0.747038	0.644506	0.763437	0.732306	0.571213	8	0	76.106	1305900000	11	1305900000	72552000	G3V940;O89046	G3V940;O89046
Coronin-1A	Coro1a	-2.49695	0.513203	0.948421		0.262534	0.647367	0.617867		3.10004	3.1007	3.07851	3.0968	3.06777	3.04423	3.1315	3.06789	3.08475	3.13678	3.13642	3.11798	20	0	220.5	20123000000	54	20084000000	1057000000	Q91ZN1	Q91ZN1
Coronin-7;Coronin	Coro7	-2.50092	1.25826	0.758908		0.262795	0.299429	0.528712		0.771067	0.720568	0.814587	0.809662	0.912634	0.924059	0.833239	0.695074	0.751616	0.80323	0.734064	0.847988	10	0	88.898	580340000	14	580340000	14881000	O35828;A0A0A0MXU2;A0A0G2K9F9;D3ZUQ3	O35828;A0A0A0MXU2;A0A0G2K9F9
Cortactin-binding protein 2	Cttnbp2	-2.50489	0.0617348	0.986959		0.263057	1.77319	0.128979		2.16894	2.33117	2.28508	2.14714	2.30897	2.39042	2.40777	2.50227	2.48267	2.36223	2.4252	2.4294	20	0	137.22	2352000000	29	2352000000	26427000	Q2IBD4	Q2IBD4
Coxsackievirus and adenovirus receptor homolog	Cxadr	-2.50885	0.33196	0.93798		0.263318	1.7605	0.0636092		2.20136	2.30602	2.36083	2.22063	2.39507	2.41372	2.17563	2.45731	2.47453	2.1934	2.48178	2.45021	16	0	116.5	5533400000	30	5515900000	239820000	Q9R066	Q9R066
Creatine kinase B-type	Ckb	-2.51282	0.678693	0.907627		0.263579	2.33242	0.109011		5.53867	5.6496	5.66129	5.58271	5.68557	5.76485	5.52008	5.63934	5.64973	5.52824	5.70455	5.71319	28	0	323.31	185550000000	285	185460000000	10303000000	P07335	P07335
Creatine kinase U-type, mitochondrial	Ckmt1b;Ckmt1	-2.51679	1.10946	0.736894		0.263841	0.416765	0.523628		4.10695	4.20145	4.22012	4.19046	4.28344	4.4074	4.15067	4.11545	4.15805	4.15499	4.14246	4.29513	23	0	323.31	47637000000	100	47518000000	2375900000	Q5BJT9;P25809;P09605;A0A0G2JVQ1	Q5BJT9;P25809
CREB-regulated transcription coactivator 1	Crtc1	-2.52075	0.272332	0.914595		0.264102	0.123445	0.772427		-0.821102	-0.973703	-0.970764	-0.77783	-0.77355	-0.61991	-1.07733	-1.01851	-1.03212	-1.06461	-1.03983	-1.06554	4	0	53.296	284570000	5	284570000	23714000	Q157S1	Q157S1
Crk-like protein	Crkl	-2.52472	1.33543	0.762671		0.264363	1.93485	0.104093		1.61183	1.82033	1.69843	1.59231	1.73515	1.70762	1.61183	1.71758	1.64455	1.61145	1.71029	1.66372	9	0	65.011	795340000	14	786170000	49136000	Q5U2U2	Q5U2U2
C-terminal-binding protein 1	Ctbp1	-2.52869	0.199656	0.930052		0.264625	0.377595	0.296519		2.15353	2.01229	2.15454	1.93734	1.91508	1.95066	1.89964	2.22197	2.21131	1.97531	2.2287	2.15748	14	0	123.21	4115900000	23	4086900000	215100000	Q9Z2F5;F7FG31;A0A0H2UI20;Q9EQH5	Q9Z2F5;F7FG31;A0A0H2UI20
CTP synthase	Ctps1	-2.53265	1.54697	0.790817		0.264886	1.48574	0.114564		-0.353607	-0.162952	-0.258636	-0.375458	-0.344994	-0.398038	-0.43519	-0.245331	-0.268656	-0.37557	-0.190886	-0.259212	4	0	12.354	316120000	6	316120000	9878700	B1WC02	B1WC02
CTP synthase 2	Ctps2	-2.53662	0.227298	0.893218		0.265148	0.200069	0.535312		-4.21724	-4.08055	-4.23258	-4.41445	-4.18419	-3.99299	-4.48135	-4.47533	-4.32795	-4.21426	-4.39656	-4.39716	2	0	3.6635	34037000	2	34037000	1098000	Q5U2N0	Q5U2N0
C-type lectin domain family 2 member L	Clec2l	-2.54059	0.568852	0.832803		0.265409	0.374477	0.322636		0.278624	0.15867	0.289959	0.125229	0.094511	0.149763	0.0781269	0.335592	0.392839	0.346561	0.600681	0.554121	10	0	62.189	918130000	19	918130000	70625000	Q0ZCA7;A0A0H2UI15	Q0ZCA7;A0A0H2UI15
CUGBP Elav-like family member 2	Celf2	-2.54456	0.0986487	0.95864		0.26567	1.65604	0.00192	+	0.938095	0.552425	0.559883	1.17501	0.725061	0.662399	1.30397	0.287645	0.238424	1.16606	0.288155	0.450642	4	0	60.994	836380000	5	836380000	49199000	Q792H5;Z4YNP1	Q792H5;Z4YNP1
Cullin-3	Cul3	-2.54852	0.572414	0.79971		0.265932	0.617681	0.23427		2.05989	1.97216	2.16052	1.87628	1.95431	2.04106	1.90484	2.122	2.14655	1.92882	2.13766	2.09984	21	0	247.49	2115100000	26	2115100000	48070000	B5DF89;A0A0G2JSP3	B5DF89;A0A0G2JSP3
Cullin-5	Cul5	-2.55249	0.0672261	0.994201		0.266193	2.49352	0.0947943		1.86467	1.96386	1.9452	1.7313	1.88875	1.85884	1.78128	1.94749	1.97593	1.82943	1.95077	1.98351	13	0	70.849	1215900000	16	1215900000	26434000	Q9JJ31;A0A0H2UHG3	Q9JJ31;A0A0H2UHG3
Cullin-7	Cul7	-2.55646	1.14917	0.371866		0.266454	0.574367	0.159177		-2.26739	-2.50356	-2.50277	-3.00332	-2.76979	-3.03337	-2.42929	-2.04677	-2.25616	-2.431	-1.93063	-2.28354	1	0.0015224	2.3268	272520000	2	253400000	2879500	A0A0H2UHP4;D3ZEF4	A0A0H2UHP4;D3ZEF4
Cullin-associated NEDD8-dissociated protein 1	Cand1	-2.56042	0.884514	0.896633		0.266716	1.61462	0.098998		4.03406	4.10819	4.15338	3.92398	4.04209	4.08069	3.96229	4.15673	4.20153	3.94142	4.18011	4.16732	41	0	320.82	12735000000	72	12610000000	203390000	P97536;G3V7E8;D4AAI5;A0A0G2K139;Q9R0L4	P97536
CXADR-like membrane protein	Clmp	-2.56439	0.832182	0.734753		0.266977	0.605213	0.159749		-3.24445	-3.19451	-3.2562	-3.1646	-3.16851	-3.41633	-3.52101	-2.9031	-2.95937	-3.14281	-2.99556	-3.02229	1	0.0015129	2.2134	20865000	1	20865000	1098100	Q8K1G0	Q8K1G0
Cyclin-dependent kinase 17	Cdk17	-2.56836	2.04426	0.800361		0.267239	0.725847	0.234545		-1.23484	-1.25424	-1.20583	-1.21424	-1.20555	-1.16975	-1.12611	-1.35819	-1.32211	-1.16102	-1.29386	-1.22479	4	0	26.356	169030000	5	169030000	5634400	O35831;G3V6J5	O35831;G3V6J5
Cyclin-dependent kinase 18	Cdk16;Cdk18	-2.57232	0.689599	0.661131		0.2675	1.8458	0.0288067	+	-2.42678	-2.01468	-2.38398	-2.61056	-2.30266	-2.37169	-2.6101	-2.28651	-2.43754	-2.42082	-2.28354	-2.2488	2	0	8.1125	175490000	3	175490000	6267600	A0A140UHY2;Q68G39;O35832;A0A0H2UHG4;F1M1X9;Q3MJK5;Q63686;F1MA87;Q63699;P39951;P35426;Q641Z4;M0R7D0;Q6P751;A0A0G2K5U7	A0A140UHY2;Q68G39;O35832;A0A0H2UHG4
Cyclin-dependent-like kinase 5	Cdk5	-2.57629	0.195133	0.92858		0.267761	0.83997	0.379964		0.913439	0.907146	0.923376	0.80117	0.90773	0.871237	0.83172	0.855707	1.0095	0.869904	0.942623	0.903456	11	0	28.875	1663400000	14	1627000000	85632000	Q03114	Q03114
Cyclin-G-associated kinase	Gak	-2.58026	0.0517047	0.989483		0.268023	2.52644	0.150748		2.32498	2.449	2.35876	2.4614	2.54542	2.59231	2.36216	2.45884	2.53598	2.38762	2.46274	2.45158	17	0	115.38	1490300000	28	1490300000	24838000	P97874;F1LMD9	P97874;F1LMD9
Cystathionine beta-synthase	Cbs	-2.58423	0.313756	0.939117		0.268284	2.06129	0.0844248		1.04819	1.20582	1.13783	1.02609	1.10792	1.12271	0.916424	1.10222	1.09759	0.920536	1.11051	1.11026	11	0	125.23	3437300000	16	3412000000	142170000	P32232	P32232
Cystathionine gamma-lyase	Cth	-2.58819	1.48078	0.461087		0.268545	2.30319	0.0439634	+	-2.62352	-2.34597	-2.39282	-2.04359	-1.8907	-2.09741	-2.23987	-1.98919	-2.16246	-1.99247	-1.8093	-1.91608	3	0	34.484	77991000	3	77991000	3390900	Q9EQS4;A0A0G2K3C5;P18757;A0A0G2K5G2	Q9EQS4;A0A0G2K3C5;P18757;A0A0G2K5G2
Cystatin-B	Cstb	-2.59216	0.0658741	0.958628		0.268807	0.110587	0.653079		1.73556	1.43366	1.68194	1.47943	1.45581	1.55639	1.50636	1.81222	1.73351	1.60385	1.78998	1.59523	4	0	89.211	1366800000	7	1342300000	223720000	P01041	P01041
Cystatin-C	Cst3	-2.59613	0.226925	0.933189		0.269068	0.637453	0.257617		1.07504	1.32537	1.24381	1.25853	1.35643	1.41159	1.16304	1.14067	1.17826	1.18131	1.2108	1.28264	3	0	122.23	2598900000	6	2598900000	324860000	P14841	P14841
Cysteine and glycine-rich protein 1	Csrp1	-2.60009	0.173182	0.909079		0.26933	0.504543	0.212551		-0.1509	-0.343525	-0.0641518	-0.178345	-0.0431271	0.0493984	-0.179859	0.137136	0.114464	-0.159946	0.169176	-0.00179672	3	0	13.976	775550000	9	762020000	63502000	P47875	P47875
Cysteine and histidine-rich domain-containing protein 1	Chordc1	-2.60406	0.182846	0.918962		0.269591	3.01069	0.0916483		-1.26932	-1.12519	-1.1351	-1.19746	-1.07739	-1.20022	-1.36461	-1.21184	-1.12328	-1.31068	-1.20112	-1.03322	4	0	6.9793	155490000	4	155490000	10366000	D4A4T9	D4A4T9
Cysteine desulfurase, mitochondrial	Nfs1;LOC100911034	-2.60803	1.71069	0.592195		0.269852	0.954963	0.241702		0.26911	0.428799	0.481102	0.349392	0.364559	0.448719	0.343292	0.367908	0.524532	0.284151	0.402302	0.520258	10	0	48.527	1158800000	11	1158800000	42919000	Q99P39;Q3MHT2	Q99P39;Q3MHT2
Cysteine dioxygenase type 1	Cdo1	-2.61199	0.162437	0.929866		0.270114	0.645083	0.189357		-1.79988	-1.80627	-1.85056	-1.84886	-1.82698	-2.01428	-1.51946	-1.88652	-1.83037	-1.71056	-1.91104	-1.84081	1	0.0050178	1.7667	867000000	2	867000000	96333000	P21816	P21816
Cysteine sulfinic acid decarboxylase	Csad	-2.61596	0.343573	0.832863		0.270375	1.11725	0.098901		-0.379469	0.0421753	-0.213463	-0.341352	-0.213579	-0.221645	-0.257944	-0.159903	-0.145674	-0.150122	-0.000762939	0.0202503	6	0	18.533	451250000	8	451250000	16713000	Q64611;A0A0G2K5P7	Q64611;A0A0G2K5P7
Cysteine-rich protein 2	Crip2	-2.61993	0.264757	0.939628		0.270636	1.37909	0.231459		1.75245	1.84447	1.85392	1.82299	1.93736	2.00126	1.81625	1.82897	1.79076	1.72524	1.80574	1.82806	4	0	58.573	2284400000	12	2262300000	226230000	P36201;D4ACX1	P36201
Cysteine-rich with EGF-like domain protein 1	Creld1	-2.6239	1.04591	0.709436		0.270898	0.362405	0.535741		0.896139	0.916039	0.961203	0.959475	1.00179	1.02703	0.797628	0.68416	0.79351	0.825338	0.737118	0.929348	6	0	25.564	626620000	9	626620000	28483000	Q4V7F2	Q4V7F2
Cysteine-rich with EGF-like domain protein 2	Creld2	-2.62786	0.00839261	0.996532		0.271159	0.100148	0.712666		-1.5706	-1.47834	-1.70131	-1.60821	-1.43691	-1.35005	-1.50412	-1.38784	-1.54981	-1.42667	-1.6929	-1.40704	2	0	5.0248	68173000	3	68173000	4544800	Q4G063	Q4G063
Cytochrome b5	Cyb5a	-2.63183	1.579	0.613475		0.27142	1.60945	0.227752		1.06829	1.15506	1.25384	1.19791	1.25326	1.40106	1.06269	1.10042	1.22486	0.930426	1.0485	1.08186	5	0	108.21	3011000000	10	3011000000	501830000	P00173	P00173
Cytochrome b5 type B	Cyb5b	-2.6358	0.989144	0.613869		0.271682	0.136084	0.939996		0.962006	0.96484	1.18622	1.06833	1.0846	1.15976	0.988827	0.96769	1.17088	0.990665	0.980482	0.977638	4	0	56.569	2984100000	19	2984100000	497360000	P04166	P04166
Cytochrome b-c1 complex subunit 1, mitochondrial	Uqcrc1	-2.63976	2.36582	0.737266		0.271943	2.1963	0.180067		4.04653	4.14937	4.19418	4.0531	4.16212	4.23277	4.06837	4.13209	4.19943	4.05667	4.11968	4.20609	23	0	323.31	46966000000	86	46898000000	2468300000	Q68FY0	Q68FY0
Cytochrome b-c1 complex subunit 2, mitochondrial	Uqcrc2	-2.64373	0.506364	0.822052		0.272205	0.89465	0.301748		4.1844	4.161	4.3395	4.13547	4.21004	4.24347	4.19417	4.27921	4.31005	4.20761	4.32358	4.29481	21	0	323.31	57097000000	72	57076000000	3004000000	P32551	P32551
Cytochrome b-c1 complex subunit 6, mitochondrial	Uqcrh	-2.6477	0.043069	0.970606		0.272466	0.170898	0.497139		-2.76835	-2.874	-2.68141	-2.91403	-2.54193	-2.7436	-3.14558	-2.8527	-3.12102	-2.93512	-3.20701	-2.9951	1	0	12.871	30214000	1	30214000	5035700	Q5M9I5	Q5M9I5
Cytochrome b-c1 complex subunit 7	LOC685596	-2.65166	0.773791	0.740395		0.272727	0.293271	0.542948		3.87187	3.99895	3.99345	3.96264	4.06783	4.30718	4.0193	4.01897	4.09574	4.0336	3.94869	4.01278	12	0	99.037	28178000000	39	28164000000	4693900000	B2RYS2	B2RYS2
Cytochrome b-c1 complex subunit 8	Uqcrq	-2.65563	0.585789	0.808913		0.272989	0.483219	0.421646		-0.442099	-0.363647	-0.215752	-0.281334	-0.16032	-0.178244	-0.216051	-0.29126	-0.162327	-0.370592	-0.294619	-0.306757	5	0	42.001	6571300000	11	6571300000	1314300000	Q7TQ16	Q7TQ16
Cytochrome b-c1 complex subunit Rieske, mitochondrial;Cytochrome b-c1 complex subunit 11	Uqcrfs1	-2.6596	0.304982	0.868385		0.27325	1.04594	0.181541		2.47358	2.49009	2.70742	2.41035	2.49244	2.50528	2.48368	2.59008	2.62574	2.39723	2.62201	2.54641	10	0	181.82	15028000000	35	14950000000	996680000	P20788	P20788
Cytochrome c oxidase subunit 1	Mtco1	-2.66357	0.016659	0.995054		0.273511	0.0381798	0.855488		-0.621588	-1.05008	-0.693226	-1.12091	-1.0296	-1.11456	-0.918621	-0.640064	-0.763643	-0.793823	-0.664413	-0.837807	1	0.0004584	3.1581	1044100000	2	1044100000	208830000	P05503	P05503
Cytochrome c oxidase subunit 2	Mtco2	-2.66753	0.905502	0.824814		0.273773	1.45031	0.150653		2.91185	3.09004	3.12276	2.93789	3.04016	3.15338	3.0014	3.03407	3.04899	2.932	3.06758	3.09577	6	0	92.923	37275000000	37	37233000000	4654100000	P00406	P00406
Cytochrome c oxidase subunit 3	Mtco3	-2.6715	0.145677	0.849638		0.274034	0.359717	0.192257		-2.68414	-4.03352	-3.03527	-2.97954	-3.56598	-4.02764	-3.08317	-2.74719	-3.15137	-2.89818	-2.69615	-3.46013	1	0	4.9437	386510000	1	386510000	386510000	P05505	P05505
Cytochrome c oxidase subunit 4 isoform 1, mitochondrial	Cox4i1	-2.67547	1.2207	0.634986		0.274296	0.669279	0.328701		4.32469	4.43326	4.53264	4.43927	4.58439	4.78164	4.4451	4.40995	4.51546	4.41439	4.44802	4.46957	15	0	194.56	65926000000	56	65909000000	5492400000	P10888	P10888
Cytochrome c oxidase subunit 5A, mitochondrial	Cox5a	-2.67943	0.0279962	0.99374		0.274557	0.138878	0.712418		1.98759	1.93202	2.07802	2.34236	2.16709	2.20785	2.31487	2.37994	2.25257	2.08181	2.157	2.07665	7	0	98	8079000000	25	8071200000	733750000	P11240	P11240
Cytochrome c oxidase subunit 5B, mitochondrial	Cox5b	-2.6834	0.40269	0.84035		0.274818	1.44577	0.193916		3.139	3.1594	3.22928	3.11848	3.20478	3.38072	3.2173	3.34381	3.2732	3.14391	3.26369	3.2906	8	0	38.666	13776000000	36	13737000000	1717200000	P12075	P12075
Cytochrome c oxidase subunit 6A1, mitochondrial	Cox6a1	-2.68737	0.869728	0.656034		0.27508	0.109568	0.822387		2.07918	2.03294	2.29128	2.15646	2.26555	2.44434	2.22079	2.16946	2.19364	2.0109	2.04653	2.06581	2	0	34.832	7650600000	17	7650600000	1275100000	P10818	P10818
Cytochrome c oxidase subunit 6C-2	Cox6c2	-2.69133	0.640717	0.82594		0.275341	0.836969	0.351607		3.17704	3.24486	3.20415	3.21919	3.20467	3.3249	3.11039	3.23042	3.28402	3.18858	3.23333	3.30294	6	0	28.015	42464000000	27	42315000000	8463100000	P11951;P11950	P11951
Cytochrome c oxidase subunit 7A2, mitochondrial	Cox7a2	-2.6953	0.471225	0.698564		0.275602	0.572289	0.239253		-0.199947	-0.0747662	-0.20525	-0.349733	-0.273949	0.347183	-0.486387	-0.191254	-0.141409	-0.363943	-0.442303	-0.253738	1	0.00023127	3.2848	841330000	2	841330000	210330000	P35171	P35171
Cytochrome c, somatic	Cycs;LOC679794	-2.69927	0.113786	0.938749		0.275864	0.39501	0.336223		3.73648	4.00783	3.8839	3.93724	4.10228	4.30235	3.98471	3.88933	3.89107	3.97286	3.95682	3.96468	14	0	133.84	38885000000	68	37662000000	6277000000	P62898;D4A5L9;CON__P62894;P10715	P62898;D4A5L9
Cytochrome P450 2D18;Cytochrome P450 2D3	Cyp2d18;Cyp2d3	-2.70324	0.802284	0.812003		0.276125	0.0917696	0.841616		-0.617207	-0.608742	-0.507858	-0.57662	-0.67638	-0.608948	-0.710026	-0.615432	-0.536901	-0.578207	-0.53845	-0.568481	6	0	21.505	390830000	8	390830000	12608000	Q64680;P12938;A0A0G2K0N7;A0A0G2JYL2;P12939;P10633;Q5I0P9;A0A0G2JSU8;P10634	Q64680;P12938;A0A0G2K0N7;A0A0G2JYL2
Cytochrome P450 2J3	LOC100912642;Cyp2j3	-2.7072	0.0601206	0.95986		0.276386	2.35502	0.00496552	+	-1.07579	-0.692719	-0.916691	-1.27507	-1.00195	-1.01755	-1.22317	-0.948316	-0.689613	-1.30826	-0.852351	-0.943586	1	0.00023073	3.2681	27075000	1	27075000	873380	F1LVB0;F1M032;P51590	F1LVB0;F1M032;P51590
Cytochrome P450 4X1	Cyp4x1	-2.71117	0.0958477	0.95123		0.276648	0.898956	0.341573		-1.01765	-0.893494	-1.03494	-1.16732	-1.1062	-1.08622	-1.16012	-1.1234	-0.966312	-0.955051	-0.956008	-0.924583	2	0	7.6672	77807000	2	77807000	3112300	Q8K4D6	Q8K4D6
Cytoglobin	Cygb	-2.71514	1.2708	0.42315		0.276909	0.353766	0.328667		-2.93048	-2.86437	-2.96148	-2.80752	-2.94045	-3.18732	-2.65111	-2.58854	-2.63497	-2.8401	-2.4676	-2.71318	2	0	8.7643	103610000	2	103610000	7969700	Q921A4	Q921A4
Cytohesin-1	Cyth1	-2.7191	0.930061	0.709829		0.277171	0.79278	0.227821		-0.351023	-0.154207	-0.190853	-0.228083	-0.216551	-0.0865078	-0.394867	-0.220938	-0.0727749	-0.256306	-0.254562	-0.091032	4	0	24.217	202580000	6	202580000	10129000	P97694;B2GUV0	P97694;B2GUV0
Cytohesin-2	Cyth2	-2.72307	1.06507	0.78577		0.277432	0.917157	0.261227		0.709936	0.788361	0.831318	0.654324	0.82415	0.955456	0.773243	0.791882	0.806475	0.793989	0.823265	0.88504	4	0	24.214	282260000	4	282260000	14856000	F1LSU6;P63035	F1LSU6;P63035
Cytohesin-3	Cyth3	-2.72704	0.300614	0.938834		0.277693	1.05943	0.117036		0.809534	0.767002	0.742119	0.66622	0.596081	0.546747	0.88909	0.582708	0.559103	0.969585	0.664228	0.703926	4	0	52.543	215150000	5	215150000	11324000	P97696;F1LQP0;A0A0G2K9V4	P97696;F1LQP0;A0A0G2K9V4
Cytoplasmic dynein 1 heavy chain 1	Dync1h1	-2.731	0.423835	0.915311		0.277955	0.0753036	0.924701		6.31519	6.29708	6.28625	6.29188	6.31503	6.24221	6.35007	6.31351	6.35222	6.34143	6.38987	6.32919	201	0	323.31	62802000000	350	62676000000	241990000	M0R9X8;F1LRT9;P38650	M0R9X8;F1LRT9;P38650
Cytoplasmic dynein 1 intermediate chain 1	Dync1i1	-2.73497	0.199688	0.934472		0.278216	1.2759	0.132053		1.40406	1.63744	1.55169	1.50611	1.63757	1.67165	1.46014	1.48165	1.5647	1.37146	1.53161	1.57812	9	0	244.54	2271600000	11	2271600000	113580000	G3V792;Q63100	G3V792;Q63100
Cytoplasmic dynein 1 intermediate chain 2	Dync1i2	-2.73894	0.0892869	0.960915		0.278477	0.666808	0.23654		1.78465	1.94943	1.80165	1.97309	1.89556	1.98484	1.82042	2.02277	2.01342	1.81554	1.91437	1.93133	10	0	160.03	1780100000	18	1775800000	88792000	Q62871;Q6AZ35;G3V9V3;D3ZU74	Q62871;Q6AZ35;G3V9V3;D3ZU74
Cytoplasmic dynein 1 light intermediate chain 1	Dync1li1	-2.74291	0.0356071	0.993878		0.278739	0.324943	0.804822		3.22438	3.25516	3.25075	3.19707	3.21485	3.19288	3.16694	3.13966	3.20612	3.1967	3.2177	3.18708	21	0	153.13	6359200000	35	6359200000	211970000	Q9QXU8;G3V7G0	Q9QXU8;G3V7G0
Cytoplasmic dynein 1 light intermediate chain 2	Dync1li2	-2.74687	0.0361565	0.994687		0.279	0.578296	0.397121		1.89964	1.74325	1.81936	1.9018	1.84182	1.82244	1.81502	1.82021	1.78453	1.79656	1.79973	1.7671	12	0	84.601	1945300000	21	1945300000	69475000	Q5D023;Q62698;A0A096MKA1;A0A096MIY2;A0A096MIX4	Q5D023;Q62698;A0A096MKA1;A0A096MIY2
Cytosol aminopeptidase	Lap3	-2.75084	2.85939	0.786162		0.279262	2.03356	0.241904		2.70599	2.79102	2.8297	2.74875	2.8286	2.88209	2.71807	2.77064	2.82759	2.76932	2.80966	2.86764	16	0	140.63	4001300000	22	4001300000	142900000	Q68FS4	Q68FS4
Cytosolic 10-formyltetrahydrofolate dehydrogenase;10-formyltetrahydrofolate dehydrogenase	Aldh1l1	-2.75481	0.000945052	0.999921		0.279523	1.13911	0.15976		2.50294	2.53068	2.59566	2.46355	2.52729	2.49619	2.48291	2.69357	2.67614	2.49515	2.67871	2.66201	26	0	172.78	2736700000	32	2729900000	46270000	P28037;M0R8T2;A0A0G2K0D8	P28037;M0R8T2;A0A0G2K0D8
Cytosolic acyl coenzyme A thioester hydrolase	Acot7	-2.75877	0.124764	0.95515		0.279784	1.0534	0.131601		2.83836	2.86269	2.96655	2.78073	2.85374	2.88271	2.72248	2.96972	2.97814	2.74216	3.01387	2.92732	14	0	86.648	8684700000	30	8483500000	403980000	Q64559;F8WG67	Q64559;F8WG67
Cytosolic Fe-S cluster assembly factor NARFL	Narfl	-2.76274	0.205924	0.878818		0.280046	1.12326	0.0726146		-5.02321	-4.98011	-4.71905	-5.0545	-4.85925	-5.07219	-5.50731	-5.22685	-5.4396	-5.48357	-4.98521	-5.06541	1	0	13.393	8977600	1	8977600	299250	Q5BK18	Q5BK18
Cytosolic Fe-S cluster assembly factor NUBP1	Nubp1	-2.76671	0.676301	0.792009		0.280307	0.0166074	0.955962		-0.616783	-0.809221	-0.648867	-0.756704	-0.714027	-0.631156	-0.749556	-0.686037	-0.637819	-0.752247	-0.652454	-0.687153	2	0	3.4784	95658000	2	95658000	9565800	Q5I0L4	Q5I0L4
Cytosolic Fe-S cluster assembly factor NUBP2	Nubp2	-2.77067	0.770111	0.668256		0.280568	0.0335646	0.886861		-1.51502	-1.27329	-1.54473	-1.59846	-1.49558	-1.68033	-1.46189	-1.60869	-1.66439	-1.31231	-1.55533	-1.52528	2	0	4.0301	107730000	2	107730000	11970000	Q68FS1	Q68FS1
Cytosolic non-specific dipeptidase	Cndp2	-2.77464	1.17434	0.937567		0.28083	1.87558	0.102081		3.37744	3.44486	3.46524	3.26863	3.41096	3.41248	3.25514	3.42463	3.44595	3.25157	3.44352	3.4533	22	0	160.08	7609100000	40	7602600000	304100000	Q6Q0N1	Q6Q0N1
D(1A) dopamine receptor	Drd1	-2.77861	0.0732796	0.967227		0.281091	0.27291	0.369369		-4.75779	-5.02722	-5.09553	-4.42374	-4.37926	-4.50846	-4.81423	-4.47708	-4.46092	-5.04963	-4.7771	-4.64422	1	0.001726	2.1931	6597900	1	6597900	471280	P18901;G3V933	P18901;G3V933
D-2-hydroxyglutarate dehydrogenase, mitochondrial	D2hgdh	-2.78258	0.200128	0.917611		0.281352	0.631759	0.284667		-1.02757	-0.80909	-0.919495	-1.17765	-1.09247	-0.970846	-1.06321	-1.08872	-1.10994	-1.07397	-1.04187	-0.905643	4	0	9.1017	142740000	4	142740000	6797100	P84850;A0A0A0MXZ3	P84850;A0A0A0MXZ3
D-3-phosphoglycerate dehydrogenase	Phgdh	-2.78654	0.109883	0.967502		0.281614	0.512609	0.394691		3.10807	3.26538	3.18327	3.18031	3.2769	3.29131	3.09618	3.05191	3.1058	3.10657	3.11678	3.17041	16	0	153.81	5429700000	29	5377500000	224060000	O08651	O08651
D-beta-hydroxybutyrate dehydrogenase, mitochondrial	Bdh1	-2.79051	0.727911	0.83382		0.281875	0.42936	0.527957		3.39075	3.42745	3.41344	3.36972	3.37332	3.4026	3.33954	3.23732	3.34575	3.40617	3.33194	3.3815	17	0	113.33	13340000000	39	13340000000	741120000	P29147;A0A0G2JSH2	P29147;A0A0G2JSH2
DCN1-like protein	Dcun1d1	-2.79448	0.0225177	0.995307		0.282137	0.987084	0.164905		-0.420015	-0.34745	-0.340317	-0.448664	-0.448072	-0.476337	-0.491041	-0.301554	-0.324738	-0.55069	-0.315649	-0.266434	5	0	22.55	321660000	5	321660000	26805000	D3ZRV0;A0A0G2K8D6	D3ZRV0;A0A0G2K8D6
D-dopachrome decarboxylase	Ddt	-2.79844	0.362401	0.927453		0.282398	1.10695	0.163519		0.80517	0.912802	0.935146	0.699434	0.695084	0.766659	0.759712	0.937548	0.969011	0.824501	1.01857	0.97732	8	0	76.968	5250900000	14	5250900000	583440000	P80254;A0A1W2Q637	P80254
Death-associated protein kinase 3	Dapk3	-2.80241	0.0643625	0.938446		0.282659	0.073023	0.707833		-6.48615	-6.28555	-6.424	-6.59862	-6.34428	-6.16058	-6.03645	-5.9999	-6.61541	-5.98948	-6.66344	-6.26029	1	0.0015138	2.2334	10816000	1	10816000	569260	O88764	O88764
Dehydrogenase/reductase SDR family member 4	Dhrs4	-2.80638	0.173589	0.93471		0.282921	0.493457	0.432961		-0.167856	-0.219995	-0.172592	-0.2563	-0.201521	-0.34004	-0.312452	-0.166811	-0.162056	-0.277857	-0.234293	-0.224791	2	0.00022978	3.22	71746000	2	71746000	5519000	Q8VID1	Q8VID1
Dehydrogenase/reductase SDR family member 7B	Dhrs7b	-2.81034	0.0355119	0.995079		0.283182	1.14049	0.227554		-0.710344	-0.607594	-0.633236	-0.862726	-0.751284	-0.772387	-0.800755	-0.683719	-0.737631	-0.730558	-0.738344	-0.62126	4	0	9.0958	499410000	5	499410000	35672000	Q5RJY4	Q5RJY4
Delta(3,5)-Delta(2,4)-dienoyl-CoA isomerase, mitochondrial	Ech1	-2.81431	1.54693	0.622877		0.283443	1.64544	0.178606		1.03531	1.10174	1.16793	1.14629	1.24343	1.30535	1.07695	1.13282	1.30408	0.951403	1.10248	1.20586	11	0	101.02	1568600000	15	1568600000	78431000	Q62651	Q62651
Delta-1-pyrroline-5-carboxylate dehydrogenase, mitochondrial	Aldh4a1	-2.81828	0.220677	0.92355		0.283705	1.8382	0.0944592		1.3771	1.28896	1.21595	1.46628	1.29875	1.16312	1.46504	1.23413	1.30036	1.40113	1.27014	1.30368	14	0	69.617	2878200000	22	2878200000	106600000	A0A0G2JVM0;P0C2X9;A0A0G2K9I7;A0A0G2JUB9;A0A0G2JUT5	A0A0G2JVM0;P0C2X9;A0A0G2K9I7;A0A0G2JUB9;A0A0G2JUT5
Delta-aminolevulinic acid dehydratase	Alad	-2.82225	1.26358	0.735844		0.283966	1.30556	0.134959		-0.175735	-0.137201	-0.110691	-0.460897	-0.370314	-0.319296	-0.499571	-0.326542	-0.222172	-0.550179	-0.328745	-0.183907	5	0	46.858	255520000	6	255520000	15030000	P06214	P06214
Dendrin	Ddn	-2.82621	1.10036	0.73125		0.284228	1.12512	0.099001		-4.15184	-4.15619	-4.33785	-3.61574	-3.92595	-4.00623	-3.76091	-3.92213	-3.94618	-3.71036	-4.02688	-4.09136	1	0	5.4624	12796000	1	12796000	336730	P50617;A0A0G2JU85	P50617;A0A0G2JU85
Density-regulated protein	Denr	-2.83018	0.206023	0.917369		0.284489	1.08802	0.104722		1.13413	1.13055	1.20319	0.934153	1.09312	1.12625	0.973557	1.2701	1.21693	0.972082	1.29687	1.1264	6	0	26.838	444480000	8	444480000	44448000	D3ZU54	D3ZU54
Deoxyuridine 5-triphosphate nucleotidohydrolase	Dut	-2.83415	0.50769	0.791961		0.28475	0.99135	0.113489		-1.94313	-1.96797	-1.88044	-2.08218	-1.8771	-1.63794	-2.17509	-1.79461	-1.74665	-2.02485	-1.80863	-1.87557	2	0	14.354	225580000	6	225580000	17353000	P70583;D4A6V3	P70583;D4A6V3
Dephospho-CoA kinase domain-containing protein	Dcakd	-2.83811	0.397447	0.787634		0.285012	0.47789	0.227643		-2.42802	-1.94725	-2.35123	-2.46446	-2.30534	-2.34262	-2.35074	-2.35853	-2.48014	-2.2969	-2.36319	-2.2352	2	0	26.188	556080000	3	556080000	39720000	Q6AY55	Q6AY55
Destrin	Dstn;LOC680058	-2.84208	0.0705216	0.987266		0.285273	1.21822	0.282154		2.4052	2.49236	2.51483	2.55503	2.56704	2.60709	2.51534	2.55927	2.58121	2.4963	2.60204	2.53706	13	0	89.224	8939100000	36	8909300000	809940000	Q7M0E3;D4A315	Q7M0E3;D4A315
Deubiquitinating protein VCIP135	Vcpip1	-2.84605	0.282467	0.929961		0.285534	0.55913	0.390312		0.360533	0.202154	0.253942	0.311447	0.263189	0.205936	0.293909	0.245703	0.241285	0.242298	0.28179	0.210756	17	0	63.238	934860000	20	934860000	13167000	Q8CF97	Q8CF97
Diacylglycerol kinase	Dgkq	-2.85001	0.751906	0.791906		0.285796	2.93211	0.03657	+	0.311695	0.560265	0.537708	0.260046	0.43206	0.602953	0.28125	0.471041	0.50935	0.29038	0.486734	0.595613	6	0	69.827	896960000	7	896960000	19499000	D3ZEY4	D3ZEY4
Diacylglycerol kinase	Dgkh	-2.85398	0.578931	0.885894		0.286057	0.271414	0.678849		-1.48878	-1.43182	-1.37701	-1.33385	-1.42364	-1.42962	-1.46094	-1.49693	-1.40263	-1.35118	-1.36715	-1.37434	5	0	23.16	257450000	6	257450000	4438800	D3ZSZ6	D3ZSZ6
Diacylglycerol kinase	Dgkd	-2.85795	0.0987281	0.94667		0.286318	0.523078	0.396744		-2.03581	-1.99574	-1.8171	-2.17534	-2.07642	-2.17165	-1.93986	-2.00062	-2.06495	-1.99811	-1.85999	-1.95352	3	0	15.73	40728000	3	40728000	814560	F1M5T2	F1M5T2
Diacylglycerol kinase	Dgki	-2.86192	0.10581	0.937406		0.28658	0.0866279	0.715748		1.12622	0.759365	0.954254	0.713648	0.659355	0.552141	0.777094	1.03157	0.964504	0.931982	0.970007	0.861944	6	0	21.527	2641000000	9	2641000000	60023000	F1MAB7;A0A0G2K3J7	F1MAB7;A0A0G2K3J7
Diacylglycerol kinase beta;Diacylglycerol kinase	Dgkb	-2.86588	0.151525	0.951274		0.286841	1.55658	0.0693839		1.16228	1.07838	1.09875	1.20503	0.973549	0.92251	1.26462	0.933603	0.995405	1.26374	1.08323	0.995953	6	0	49.095	759490000	8	754020000	20945000	P49621;F1LP01	P49621;F1LP01
Diacylglycerol kinase gamma	Dgkg	-2.86985	0.274527	0.906757		0.287103	1.6376	0.0483939	+	0.447857	0.233255	0.269806	0.439051	0.314476	0.1565	0.542343	0.132113	0.0810795	0.483204	0.174931	0.215561	7	0	59.647	437240000	8	437240000	12493000	P49620	P49620
Diacylglycerol kinase zeta	Dgkz	-2.87382	0.0322333	0.994478		0.287364	0.603775	0.495701		-1.55229	-1.57987	-1.52107	-1.67696	-1.64941	-1.72261	-1.64617	-1.69616	-1.76795	-1.53552	-1.62683	-1.55612	3	0	29.069	277930000	3	277930000	6617400	O08560;A0A0G2K707	O08560;A0A0G2K707
Dihydrolipoyl dehydrogenase, mitochondrial	Dld	-2.87778	1.38543	0.694984		0.287625	1.60559	0.301963		4.47455	4.49404	4.62612	4.48682	4.55751	4.68708	4.5336	4.61163	4.67403	4.57588	4.6269	4.6554	25	0	323.31	44376000000	81	44130000000	2101400000	Q6P6R2	Q6P6R2
Dihydrolipoyllysine-residue acetyltransferase component of pyruvate dehydrogenase complex, mitochondrial	Dlat	-2.88175	1.25671	0.809782		0.287887	0.245594	0.704109		3.52949	3.61452	3.69212	3.524	3.57441	3.63166	3.56771	3.52003	3.5846	3.62142	3.61008	3.61256	20	0	152.01	32637000000	57	32558000000	930230000	P08461	P08461
Dihydrolipoyllysine-residue succinyltransferase component of 2-oxoglutarate dehydrogenase complex, mitochondrial	Dlst	-2.88572	1.54637	0.739273		0.288148	0.00316757	0.993921		2.70529	2.77041	2.84647	2.81829	2.92584	2.9573	2.79774	2.68468	2.80997	2.79925	2.74167	2.81436	14	0	195.24	9534400000	30	9472700000	411860000	G3V6P2;Q01205	G3V6P2;Q01205
Dihydroorotate dehydrogenase (quinone), mitochondrial	Dhodh	-2.88968	2.16717	0.703166		0.288409	2.18509	0.21079		1.17387	1.2776	1.34835	1.13141	1.20602	1.27418	1.13301	1.19995	1.25783	1.14354	1.19517	1.30525	11	0	87.019	1202700000	14	1202700000	54670000	Q63707	Q63707
Dihydropteridine reductase	Qdpr	-2.89365	0.614813	0.847233		0.288671	0.948312	0.194461		2.27327	2.23964	2.36168	2.18062	2.32718	2.33243	2.21375	2.38733	2.42935	2.22626	2.35575	2.35238	9	0	81.097	3180400000	14	3180400000	227170000	P11348	P11348
Dihydropyrimidinase-related protein 1	Crmp1	-2.89762	0.701365	0.807659		0.288932	2.82755	0.0533902		5.4479	5.65631	5.65704	5.51439	5.67797	5.83813	5.44477	5.59373	5.63827	5.42154	5.63618	5.66241	37	0	323.31	87705000000	200	87398000000	2570500000	Q62950	Q62950
Dihydropyrimidinase-related protein 2	Dpysl2	-2.90159	0.807929	0.79216		0.289194	2.65486	0.0651233		6.26055	6.39925	6.44052	6.31291	6.47136	6.62076	6.24258	6.39713	6.45385	6.22549	6.44155	6.43743	43	0	323.31	319200000000	381	316580000000	10212000000	P47942	P47942
Dihydropyrimidinase-related protein 3	Dpysl3	-2.90555	1.37231	0.738026		0.289455	2.9164	0.0451156	+	5.22246	5.42116	5.44248	5.29642	5.46771	5.58341	5.19574	5.3629	5.46293	5.19546	5.43194	5.48718	31	0	323.31	117710000000	202	117520000000	4052300000	Q62952	Q62952
Dihydropyrimidinase-related protein 4	Dpysl4	-2.90952	1.00888	0.833604		0.289716	2.08594	0.114283		4.18516	4.28221	4.32905	4.20722	4.30172	4.36	4.13033	4.26585	4.33191	4.11294	4.29382	4.28457	25	0	323.31	20701000000	78	20589000000	686300000	Q62951;F1LNT0	Q62951;F1LNT0
Dihydropyrimidinase-related protein 5	Dpysl5	-2.91349	0.975435	0.80802		0.289978	2.42767	0.0725799		4.63144	4.76079	4.81267	4.65435	4.79937	4.90578	4.58024	4.71559	4.77882	4.56315	4.77386	4.76677	34	0	323.31	75814000000	110	75552000000	2605200000	Q9JHU0;A0A0G2K8Y5	Q9JHU0;A0A0G2K8Y5
Dimethylglycine dehydrogenase, mitochondrial	Dmgdh	-2.91745	0.870195	0.663415		0.290239	0.324912	0.359793		-3.97115	-4.02983	-3.75884	-4.20958	-3.93551	-3.89402	-4.05012	-3.79977	-3.78252	-3.73063	-3.85756	-3.71843	1	0	3.7423	18551000	1	18551000	403290	Q63342;A0A0G2K9Y2;Q5RKL4	Q63342;A0A0G2K9Y2;Q5RKL4
Di-N-acetylchitobiase	Ctbs	-2.92142	0.0510068	0.959528		0.2905	0.0163309	0.934407		-4.65664	-4.65571	-4.54231	-4.56383	-4.34234	-4.70962	-4.57675	-4.38006	-4.57403	-4.31548	-4.76582	-4.4148	1	0	7.8649	24716000	3	24716000	1453900	Q01460	Q01460
Dipeptidyl aminopeptidase-like protein 6	Dpp6	-2.92539	0.334571	0.879978		0.290762	1.28011	0.0847819		4.51914	4.59819	4.73516	4.48112	4.58818	4.68537	4.39698	4.67679	4.71977	4.42406	4.76925	4.66747	36	0	323.31	25866000000	99	25866000000	646660000	F1LMR7;P46101	F1LMR7;P46101
Dipeptidyl peptidase 2	Dpp7	-2.92935	0.130645	0.971838		0.291023	1.00566	0.228021		1.31392	1.33054	1.3016	1.26701	1.15273	1.16239	1.39343	1.24025	1.31459	1.37453	1.28053	1.2596	7	0	42.581	1070100000	9	1070100000	56319000	Q9EPB1	Q9EPB1
Dipeptidyl peptidase 3	Dpp3	-2.93332	0.788883	0.902775		0.291285	2.38044	0.0645763		2.18952	2.32471	2.33306	2.11115	2.25521	2.317	2.09031	2.2781	2.32058	2.13451	2.36503	2.36243	16	0	215.51	4072000000	28	4072000000	113110000	O55096	O55096
Diphosphoinositol polyphosphate phosphohydrolase 1	Nudt3	-2.93729	0.300797	0.879122		0.291546	1.11641	0.13476		0.10092	0.239204	0.192902	-0.0107021	-0.0162678	0.195601	-0.0416565	0.199604	0.254702	0.0592213	0.26136	0.223894	3	0	35.35	790370000	6	790370000	87819000	Q566C7	Q566C7
Diphosphomevalonate decarboxylase	Mvd	-2.94126	0.311437	0.902771		0.291807	3.19177	0.0692426		-0.0782795	0.0922279	0.0956516	-0.168304	-0.034502	-0.102306	-0.381855	-0.251743	-0.11581	-0.21121	-0.0508442	0.0146599	5	0	48.361	416900000	7	416900000	21942000	Q62967	Q62967
Diphthamide biosynthesis protein 2	Dph2	-2.94522	0.297161	0.800018		0.292069	0.797753	0.16519		-3.30601	-3.09207	-3.19421	-3.26417	-3.34099	-2.85463	-3.43845	-3.1637	-3.27374	-3.30103	-3.13936	-2.98874	1	0.00023052	3.2564	24025000	1	24025000	1201200	Q568Y2	Q568Y2
DIS3-like exonuclease 2	Dis3l2	-2.94919	0.0909709	0.955113		0.29233	0.457298	0.448201		-0.363873	-0.232601	-0.378283	-0.461109	-0.384411	-0.309819	-0.447823	-0.513704	-0.515661	-0.5466	-0.504494	-0.367931	5	0	22.181	188140000	5	188140000	3839600	D3ZIL9;A0A0G2K6W6	D3ZIL9;A0A0G2K6W6
Disabled homolog 1	Dab1	-2.95316	0.489999	0.656933		0.292591	0.386908	0.425479		-5.22651	-5.09882	-4.95067	-5.13477	-5.03638	-5.32189	-5.02184	-4.9137	-5.58619	-4.96036	-5.07633	-5.10579	1	0.0050104	1.7416	15823000	1	15823000	988960	Q8CJH2;A0A0G2K0W1	Q8CJH2;A0A0G2K0W1
Disabled homolog 2-interacting protein	Dab2ip	-2.95712	0.206412	0.916601		0.292853	0.560797	0.184104		-1.15125	-1.06851	-1.27738	-1.19572	-1.1918	-1.17621	-1.02698	-1.46418	-1.49473	-1.03453	-1.34703	-1.26108	3	0	5.5356	60145000	3	60145000	985980	Q6P730;A0A0G2JTF2;A0A0G2JTS0	Q6P730;A0A0G2JTF2;A0A0G2JTS0
Disintegrin and metalloproteinase domain-containing protein 10	Adam10	-2.96109	1.35675	0.826598		0.293114	0.429116	0.503662		-0.752556	-0.802372	-0.761829	-0.599625	-0.589853	-0.581872	-0.7521	-0.671599	-0.615143	-0.758205	-0.648365	-0.582001	3	0	21.083	299640000	4	299640000	7308200	Q10743	Q10743
Disintegrin and metalloproteinase domain-containing protein 17	Adam17	-2.96506	0.112821	0.906855		0.293375	1.01773	0.0580794		-5.09873	-4.29115	-5.20228	-5.36344	-5.34166	-5.12779	-5.43415	-4.89293	-4.79214	-5.21202	-4.94942	-4.70442	1	0.001308	2.3556	23877000	1	23877000	555290	Q9Z1K9;G3V711	Q9Z1K9;G3V711
Disks large homolog 1	Dlg1	-2.96902	1.22952	0.792618		0.293637	1.75247	0.13448		2.58171	2.64254	2.71478	2.63465	2.73991	2.81385	2.61945	2.74043	2.81059	2.62128	2.80095	2.8005	14	0	146.53	3136600000	26	3136600000	80426000	Q62696;A0A0G2K1M2;F1LNM0	Q62696;A0A0G2K1M2;F1LNM0
Disks large homolog 2	Dlg2	-2.97299	0.461888	0.834247		0.293898	1.28783	0.166593		3.76843	3.86321	3.92095	3.7929	3.94119	4.0783	4.0078	4.02464	4.0975	3.92822	4.09958	4.02767	35	0	317.59	9559400000	58	9554700000	217150000	Q63622;F1M907	Q63622;F1M907
Disks large homolog 3	Dlg3	-2.97696	0.0656631	0.970437		0.29416	1.17822	0.151393		3.01118	3.23593	3.10654	3.07218	3.22013	3.38183	3.20118	3.21599	3.26116	3.15876	3.26567	3.23548	27	0	226.8	6273500000	44	6210000000	159230000	Q62936;A0A096MJ42;A0A0G2K0Y9;A0A096MJR5	Q62936;A0A096MJ42;A0A0G2K0Y9
Disks large homolog 4	Dlg4	-2.98093	0.464234	0.820469		0.294421	0.604902	0.323463		2.36474	2.40998	2.50902	2.26163	2.4068	2.58094	2.62839	2.57175	2.65662	2.54259	2.67685	2.57851	29	0	264.78	9059200000	61	8572600000	252130000	P31016;A0A0G2K7F5	P31016;A0A0G2K7F5
Disks large-associated protein 1	Dlgap1	-2.98489	0.0344201	0.993103		0.294682	0.336287	0.328588		-2.04992	-1.90762	-1.95031	-2.29185	-1.91853	-1.85151	-1.6856	-1.86462	-1.78928	-1.69583	-1.64675	-1.76579	7	0	14.051	525440000	8	525440000	12510000	P97836;G3V849	P97836;G3V849
Disks large-associated protein 2	Dlgap2	-2.98886	0.55918	0.786087		0.294944	0.438074	0.239333		-2.79697	-2.42046	-2.62423	-2.77894	-2.50468	-2.68835	-2.35621	-2.53772	-2.53911	-2.43823	-2.37997	-2.33049	1	0	4.2177	25735000	1	25735000	485570	P97837	P97837
Disks large-associated protein 3	Dlgap3	-2.99283	0.00616053	0.995534		0.295205	0.11929	0.630398		-0.0059948	0.0715847	0.174417	-0.238552	-0.0292683	-0.0775471	0.542788	0.119776	0.375639	0.523508	0.477268	0.175951	5	0	20.236	339840000	7	339840000	7552000	P97838;G3V7T8	P97838;G3V7T8
Disks large-associated protein 4	Dlgap4	-2.99679	0.0117913	0.995405		0.295466	0.339966	0.513602		0.910652	0.741449	0.884058	0.777443	0.815624	0.807203	0.954557	0.921085	0.97246	0.979544	0.988001	0.812212	10	0	53.936	729300000	13	725640000	16492000	P97839;G3V927	P97839;G3V927
DNA damage-binding protein 1	Ddb1	-3.00076	0.581494	0.8336		0.295728	0.00310425	0.994145		1.69745	1.54511	1.65851	1.49734	1.49785	1.56926	1.58359	1.68092	1.73184	1.64043	1.69282	1.64517	19	0	82.69	1551300000	22	1551300000	28205000	G3V8T4;Q9ESW0	G3V8T4;Q9ESW0
DNA topoisomerase 1	Top1	-3.00473	1.35814	0.0264918	+	0.295989	1.36537	0.0251928	+	-3.57747	-4.43659	-4.57408	-3.40683	-3.6629	-4.9395	-3.43997	-3.77308	-5.11891	-3.50629	-3.89612	-4.85826	4	0	5.6371	293810000	4	293810000	7731700	Q9WUL0;A0A0G2K3V7	Q9WUL0;A0A0G2K3V7
DNA topoisomerase 2-alpha	Top2a	-3.00869	1.43524	0.126982		0.296251	1.70039	0.0606801		-0.213434	-0.394415	-0.461802	-0.181459	-0.321135	-0.697377	-0.143721	-0.347162	-0.787092	-0.129141	-0.491549	-0.780281	4	0	17.149	325470000	5	325470000	4119900	P41516;A0A0G2JUF8;A0A0G2JWP8	P41516;A0A0G2JUF8;A0A0G2JWP8
DNA-directed RNA polymerase	Polr2b	-3.01266	1.25365	0.789124		0.296512	1.57878	0.115969		0.523106	0.417051	0.458305	0.615744	0.500965	0.519083	0.414009	0.316605	0.381117	0.578484	0.336172	0.44326	4	0	16.076	1325000000	4	1325000000	22457000	G3V8Y5	G3V8Y5
DNA-directed RNA polymerase	Polr2a	-3.01663	0.113747	0.918264		0.296773	0.114869	0.67338		-4.9145	-5.18838	-5.15872	-5.16869	-5.14148	-5.65499	-5.22366	-4.99476	-4.95263	-4.91632	-5.03728	-4.802	3	0.0004561	3.0904	56827000	3	56827000	591950	D4A5A6	D4A5A6
DNA-directed RNA polymerases I, II, and III subunit RPABC1	Polr2e	-3.0206	1.73146	0.426996		0.297035	2.7322	0	+	-2.52024	-2.94685	-2.7883	-2.52556	-2.87514	-2.82688	-2.59259	-2.89435	-2.72275	-2.456	-2.92049	-2.7683	3	0	6.3483	43398000	3	43398000	4339800	A0A1W2Q690;B0BNE2	A0A1W2Q690;B0BNE2
DnaJ homolog subfamily A member 1	Dnaja1	-3.02456	0.0701942	0.987356		0.297296	2.17	0.0688074		2.71022	2.55371	2.59787	2.85011	2.65639	2.6453	2.69391	2.46459	2.50655	2.63119	2.52175	2.46625	12	0	150.34	3573700000	32	3573700000	170180000	P63036	P63036
DnaJ homolog subfamily A member 2	Dnaja2	-3.02853	0.102307	0.938955		0.297557	0.53763	0.246787		2.01216	1.69396	1.92593	2.00072	1.86671	1.77307	1.88696	1.93514	1.89841	1.88358	1.87263	1.85498	15	0	101.34	4717300000	26	4717300000	214420000	Q5M9H7;O35824	Q5M9H7;O35824
DnaJ homolog subfamily B member 11	Dnajb11	-3.0325	0.787879	0.819027		0.297819	0.130939	0.73338		1.19897	1.13114	1.26058	1.0769	1.02286	1.07462	1.05849	1.23769	1.22924	1.15825	1.18357	1.22166	10	0	45.887	2209400000	14	2209400000	138090000	Q6TUG0	Q6TUG0
DnaJ homolog subfamily B member 6	Dnajb6	-3.03646	0.409506	0.7997		0.29808	0.0237077	0.924062		-1.69647	-1.59086	-1.71851	-1.84854	-1.78647	-1.59815	-1.95733	-1.80964	-1.76689	-1.6065	-1.89308	-1.68312	1	0.0013072	2.3465	19321000	1	19321000	1380100	Q6AYU3	Q6AYU3
DnaJ homolog subfamily C member 10	Dnajc10	-3.04043	0.455652	0.87866		0.298341	0.050789	0.907812		-1.03231	-1.15349	-1.06138	-1.21853	-1.17465	-1.23914	-1.13171	-1.08235	-1.01414	-1.15169	-1.14773	-1.08853	2	0	13.191	222450000	2	222450000	6355600	Q498R3	Q498R3
DnaJ homolog subfamily C member 16	Dnajc16	-3.0444	0.56289	0.769639		0.298603	0.469493	0.335838		-0.893736	-1.15397	-0.998785	-1.08798	-1.07928	-0.827202	-0.917439	-0.968283	-0.94299	-0.961893	-0.95042	-1.01216	3	0	40.486	129050000	7	129050000	3072700	Q5FVM7	Q5FVM7
DnaJ homolog subfamily C member 3	Dnajc3	-3.04836	0.834585	0.776498		0.298864	0.158741	0.695132		1.16458	1.21811	1.21139	1.16549	1.23289	1.32878	1.23807	1.19044	1.2279	1.21437	1.04659	1.21413	7	0	29.949	629870000	9	629870000	29994000	Q9R0T3;A0A1W2Q6P6	Q9R0T3
DnaJ homolog subfamily C member 5	Dnajc5	-3.05233	0.112224	0.915016		0.299126	0.139644	0.498733		1.33596	0.714977	1.29434	0.797949	0.865534	0.897791	0.84898	1.45474	1.35913	0.984806	1.34195	1.06043	6	0	116.22	5813700000	15	5607200000	801020000	P60905;A0A0G2JX56	P60905;A0A0G2JX56
Dolichyl-diphosphooligosaccharide--protein glycosyltransferase 48 kDa subunit	Ddost	-3.0563	1.41621	0.643884		0.299387	0.635081	0.388061		2.24293	2.23374	2.33607	2.14005	2.23445	2.31648	2.1553	2.28348	2.32152	2.18336	2.17847	2.35009	11	0	58.06	3060900000	16	3060900000	139130000	Q641Y0	Q641Y0
Dolichyl-diphosphooligosaccharide--protein glycosyltransferase subunit 1	Rpn1	-3.06027	1.26556	0.900371		0.299648	1.06953	0.329489		3.24811	3.35434	3.36301	3.32039	3.38963	3.43075	3.2718	3.30939	3.35191	3.27415	3.27962	3.29481	22	0	201.9	9334300000	41	9329000000	252140000	Q6P7A7;P07153	Q6P7A7;P07153
Dolichyl-diphosphooligosaccharide--protein glycosyltransferase subunit 2	Rpn2	-3.06423	0.145991	0.949087		0.29991	0.547721	0.305666		3.03989	2.98155	3.10011	2.93904	2.97081	2.98958	2.91608	3.13157	3.09637	2.98019	3.09637	3.05398	19	0	255.24	4450900000	30	4450900000	193520000	P25235;A0A0G2K757	P25235;A0A0G2K757
DOMON domain-containing protein FRRS1L	Frrs1l	-3.0682	0.864799	0.667628		0.300171	1.81003	0.0720775		0.785393	1.05398	1.053	0.868591	1.04143	1.29146	0.799429	0.892113	0.9398	0.69725	0.881214	1.04035	7	0	35.226	1444100000	9	1444100000	111090000	D3ZE85	D3ZE85
Double C2-like domain-containing protein alpha	Doc2a	-3.07217	0.166329	0.913522		0.300432	0.891845	0.155413		-2.21647	-2.1842	-2.18718	-2.43242	-2.09638	-2.39981	-2.36637	-2.22495	-2.15068	-2.23476	-2.17348	-2.10312	2	0	15.47	67153000	2	67153000	3357600	P70611	P70611
Double-stranded RNA-binding protein Staufen homolog 2	Stau2	-3.07613	0.526341	0.735331		0.300694	3.13638	0	+	-2.75456	-3.59038	-3.44546	-2.39881	-3.19687	-3.31123	-2.8101	-3.40926	-3.67386	-2.73435	-3.48771	-3.72246	1	0.00023121	3.2846	22605000	1	22605000	1076400	A0A0G2K703;F1LN29;Q68SB1	A0A0G2K703;F1LN29;Q68SB1
Drebrin	Dbn1	-3.0801	0.419837	0.919287		0.300955	1.25852	0.114007		3.9577	3.79298	3.82475	3.86189	3.84814	3.80442	4.13931	3.92916	3.92166	4.17771	3.91917	3.84363	24	0	323.31	17564000000	77	16482000000	515050000	Q07266;A0A0H2UHL9	Q07266;A0A0H2UHL9
Drebrin-like protein	Dbnl	-3.08407	0.384697	0.914639		0.301217	1.93712	0.122139		2.13476	2.30521	2.19852	2.2203	2.30847	2.3195	2.21244	2.36055	2.34004	2.17549	2.257	2.26768	15	0	138.31	6574900000	44	6538100000	311340000	Q9JHL4	Q9JHL4
D-tyrosyl-tRNA(Tyr) deacylase	Dtd1	-3.08803	0.168796	0.892464		0.301478	0.186497	0.432736		-0.535042	-0.921621	-0.536535	-0.817869	-0.932495	-0.762417	-0.947462	-0.423371	-0.501717	-0.893679	-0.484507	-0.713058	4	0	53.909	400780000	6	400780000	50098000	B0K014;D4A9K3	B0K014;D4A9K3
Dual specificity mitogen-activated protein kinase kinase 1	Map2k1	-3.092	0.416259	0.902231		0.301739	0.771795	0.238199		3.72727	3.70003	3.78391	3.67537	3.72168	3.78896	3.62541	3.76784	3.80129	3.62624	3.81879	3.76201	22	0	273.16	14099000000	45	14099000000	742050000	Q01986;A0A0H2UHI2	Q01986;A0A0H2UHI2
Dual specificity mitogen-activated protein kinase kinase 2	Map2k2	-3.09597	0.108151	0.959838		0.302001	0.113646	0.81888		-0.619749	-0.53167	-0.583187	-0.57526	-0.572788	-0.587821	-0.66111	-0.718356	-0.798845	-0.661983	-0.743698	-0.644806	3	0	24.718	248180000	3	248180000	12409000	P36506	P36506
Dual specificity mitogen-activated protein kinase kinase 7	Map2k7	-3.09994	0.178423	0.817999		0.302262	0.243732	0.282493		-6.76453	-6.69884	-6.58972	-7.66755	-6.38562	-7.83714	-6.46179	-6.00129	-6.59077	-6.63601	-7.37594	-6.42698	1	0.0010994	2.5147	6151000	1	6151000	267440	D3XAM6;Q4KSH7	D3XAM6;Q4KSH7
Dynactin subunit 1	Dctn1	-3.1039	0.730885	0.915519		0.302523	1.88402	0.163361		4.19031	4.25045	4.28968	4.20496	4.29516	4.32268	4.20107	4.29013	4.33077	4.19049	4.3376	4.32139	48	0	323.31	14267000000	88	14235000000	225960000	D4A8U7;P28023;A0A0G2K428	D4A8U7;P28023;A0A0G2K428
Dynactin subunit 2	Dctn2	-3.10787	1.10045	0.836379		0.302785	1.69354	0.148906		3.10561	3.21157	3.20842	3.26486	3.43246	3.49801	3.1472	3.19745	3.25826	3.09904	3.20852	3.24915	23	0	323.31	15451000000	46	15451000000	772550000	Q6AYH5;A0A0G2JUC7	Q6AYH5;A0A0G2JUC7
Dynactin subunit 4	Dctn4	-3.11184	0.204887	0.944092		0.303046	0.955136	0.149195		0.757631	0.753075	0.828209	0.692171	0.771864	0.777412	0.670473	0.899502	0.928556	0.661963	0.931135	0.879044	9	0	144.18	1916700000	16	1908000000	79502000	Q9QUR2	Q9QUR2
Dynamin-1	Dnm1	-3.1158	0.674689	0.863728		0.303307	2.25302	0.0781286		6.0804	6.22073	6.23005	6.11184	6.23083	6.31435	6.06895	6.20618	6.27874	6.06682	6.28223	6.2679	82	0	323.31	166110000000	317	165150000000	3513800000	P21575	P21575
Dynamin-1-like protein	Dnm1l	-3.11977	0.339337	0.928157		0.303569	1.46694	0.158696		4.25868	4.33901	4.37367	4.22025	4.26022	4.27464	4.19606	4.3375	4.41114	4.23738	4.40498	4.36368	46	0	323.31	17948000000	103	17855000000	343360000	O35303	O35303
Dynamin-2	Dnm2	-3.12374	0.244145	0.890938		0.30383	0.407615	0.284888		2.42756	2.27252	2.50541	2.23006	2.25697	2.29853	2.25548	2.52251	2.53727	2.25887	2.53482	2.42554	18	0	172.27	4968800000	27	4939800000	102910000	P39052;A0A0A0MY48;A0A0A0MY49	P39052;A0A0A0MY48;A0A0A0MY49
Dynamin-3	Dnm3	-3.1277	0.390846	0.911189		0.304092	0.978689	0.166972		1.83356	1.84525	1.95794	1.73636	1.81158	1.83377	1.77077	2.03239	2.01513	1.81726	1.9605	1.95585	15	0	99.826	1922900000	22	1922900000	38457000	Q08877	Q08877
Dynamin-like 120 kDa protein, mitochondrial;Dynamin-like 120 kDa protein, form S1	Opa1	-3.13167	1.51009	0.790324		0.304353	0.143179	0.757178		4.25294	4.3468	4.37588	4.23755	4.31531	4.38693	4.3572	4.2689	4.34676	4.31987	4.30389	4.33187	47	0	323.31	16548000000	83	16533000000	306160000	Q2TA68;A5H300	Q2TA68
Dynein light chain 1, cytoplasmic	Dynll1	-3.13564	1.08093	0.789267		0.304614	0.472469	0.542992		1.01351	1.12759	1.20048	1.19056	1.19649	1.32505	1.2588	1.2597	1.31226	1.19172	1.19656	1.20266	5	0	26.908	6282800000	12	6220800000	1244200000	P63170;A0A0G2JU43	P63170;A0A0G2JU43
Dynein light chain 2, cytoplasmic	Dynll2	-3.13961	0.269709	0.861928		0.304876	0.147131	0.579417		2.01531	2.34078	2.18047	2.14107	2.28259	2.50802	2.32926	2.06761	2.18004	2.14602	2.14147	2.18892	6	0	31.749	5364600000	20	5325400000	1065100000	Q78P75	Q78P75
Dynein light chain roadblock-type 1	Dynlrb1	-3.14357	0.231559	0.906683		0.305137	0.88079	0.222117		-0.347624	-0.256704	-0.255054	-0.23583	-0.261253	-0.0733681	-0.173754	0.0212002	-0.0725212	-0.323153	-0.208447	-0.162029	4	0	19.12	1182000000	4	1182000000	197000000	P62628	P62628
Dynein light chain Tctex-type 1	Dynlt1	-3.14754	1.14274	0.740227		0.305398	1.22243	0.169386		-1.28693	-1.22182	-1.22253	-1.26304	-1.19708	-1.34463	-1.10151	-1.01746	-1.10129	-1.16147	-0.944414	-1.04849	1	0	16.581	75915000	1	75915000	12652000	Q9Z336	Q9Z336
Dystrobrevin beta	Dtna;Dtnb	-3.15151	0.906022	0.858908		0.30566	0.588725	0.280139		-1.06775	-0.979961	-1.06412	-0.877253	-1.06419	-1.0779	-1.03593	-1.15116	-1.19241	-1.04448	-1.16012	-1.16825	6	0	28.21	894830000	11	888190000	24005000	D4A772;P84060;A0A0G2JVM6	D4A772;P84060;A0A0G2JVM6
Dystrophin	Dmd	-3.15547	0.190599	0.930148		0.305921	0.0904817	0.81905		-0.557076	-0.445932	-0.505167	-0.493216	-0.544754	-0.577537	-0.638376	-0.622382	-0.579157	-0.61828	-0.746723	-0.606548	7	0	60.861	403780000	7	403780000	13923000	Q7TPH3;Q7TPH4;P11530;Q7TPH2	Q7TPH3;Q7TPH4;P11530;Q7TPH2
E3 ubiquitin-protein ligase	Wwp1	-3.15944	0.163349	0.932647		0.306183	0.160608	0.599489		-1.6335	-1.84375	-1.67371	-1.76628	-1.71126	-1.70496	-1.74571	-1.50595	-1.58802	-1.68374	-1.60489	-1.60515	6	0	20.565	196690000	8	196690000	3933900	Q4V8H7	Q4V8H7
E3 ubiquitin-protein ligase MGRN1	Mgrn1	-3.16341	0.345587	0.832184		0.306444	1.44123	0.158264		-1.8245	-1.78435	-1.64486	-2.07697	-1.99875	-1.80984	-1.91752	-1.75945	-1.85304	-1.97464	-1.81104	-1.82008	2	0	9.5365	74914000	2	74914000	3567400	Q5XIQ4;D3ZEH9	Q5XIQ4;D3ZEH9
E3 ubiquitin-protein ligase MIB2	Mib2	-3.16737	0.140174	0.908842		0.306705	0.0178362	0.924463		-4.08132	-4.54289	-4.22953	-4.3755	-4.50797	-4.2291	-4.20065	-3.87434	-4.19797	-4.38584	-4.07652	-4.11314	1	0.00045893	3.1763	6412400	1	6412400	125730	Q68LP1;A0A140TAC8	Q68LP1;A0A140TAC8
E3 ubiquitin-protein ligase NEDD4	Nedd4	-3.17134	0.273673	0.918339		0.306967	0.0452523	0.915848		1.11122	1.22815	1.21466	1.2391	1.19085	1.30118	1.26156	1.23677	1.17532	1.26523	1.19877	1.27476	12	0	78.891	882500000	19	882500000	21012000	A0A0G2K8P3;A0A0G2K0B4;Q62940	A0A0G2K8P3;A0A0G2K0B4;Q62940
E3 ubiquitin-protein ligase parkin	Park2	-3.17531	0.076528	0.934283		0.307228	0.859591	0.121531		-1.3433	-0.864532	-1.28117	-1.48906	-1.31582	-1.03287	-1.39257	-1.39576	-1.22815	-1.26377	-1.10458	-1.00088	3	0	32.884	97285000	3	97285000	3603200	Q9JK66;A0A0G2JY87;A0A0G2K740;A0A0G2K9U8;A0A0G2JZS8	Q9JK66;A0A0G2JY87;A0A0G2K740;A0A0G2K9U8;A0A0G2JZS8
E3 ubiquitin-protein ligase RNF123	Rnf123	-3.17928	1.07953	0.623863		0.307489	0.220908	0.466525		-3.96319	-4.21388	-4.22915	-4.2332	-4.17107	-4.25502	-4.23588	-4.00422	-4.23609	-4.24577	-4.02775	-4.16401	1	0	3.9647	17870000	1	17870000	266720	D3ZXK7;F1LMI7	D3ZXK7;F1LMI7
E3 ubiquitin-protein ligase TRIM23	Trim23	-3.18324	0.0745293	0.948557		0.307751	0.327093	0.323841		-3.80113	-4.21935	-3.97389	-4.53492	-4.70468	-4.56545	-3.97671	-3.947	-4.09404	-4.04676	-3.89735	-4.0476	1	0.0010924	2.3859	201350000	1	201350000	8054000	H9KVE7;F1LSC5;P36407	H9KVE7;F1LSC5;P36407
E3 ubiquitin-protein ligase TRIM9	Trim9	-3.18721	0.154337	0.914333		0.308012	0.013648	0.949472		-0.812834	-0.497017	-0.744669	-0.582684	-0.535463	-0.377117	-0.565138	-0.831427	-0.698303	-0.571701	-0.647905	-0.52854	4	0	20.698	365980000	5	365980000	10456000	Q91ZY8	Q91ZY8
E3 ubiquitin-protein ligase TRIP12	Trip12	-3.19118	0.18711	0.924885		0.308274	2.02372	0	+	-1.16959	-1.60594	-1.59972	-0.942371	-1.40357	-1.52536	-0.924065	-1.79148	-1.66072	-0.994646	-1.71903	-1.62046	3	0	9.706	65473000	3	65473000	668090	F1LP64;A0A0G2JU73;A0A0A0MXY4;A0A1W2Q676	F1LP64;A0A0G2JU73;A0A0A0MXY4;A0A1W2Q676
E3 ubiquitin-protein ligase UBR4	Ubr4	-3.19514	0.492405	0.919824		0.308535	0.695588	0.55075		2.24972	2.249	2.26324	2.21091	2.21606	2.22758	2.21849	2.25187	2.32817	2.26857	2.34385	2.33144	30	0	299.76	1798500000	33	1798500000	7588700	Q2TL32;A0A0G2JU89;F1LQI5	Q2TL32;A0A0G2JU89;F1LQI5
E3 UFM1-protein ligase 1	Ufl1	-3.19911	0.840162	0.71428		0.308796	0.259479	0.615955		-0.895754	-1.03397	-1.02288	-0.893908	-0.919132	-0.799198	-0.773569	-0.796853	-0.760511	-0.969349	-0.897791	-0.654671	7	0	24.065	288630000	9	288630000	6141000	B2GV24;A0A0G2K266	B2GV24;A0A0G2K266
Echinoderm microtubule-associated protein-like 1	Eml1	-3.20308	0.0163495	0.995012		0.309058	0.911416	0.134287		-0.323011	-0.314375	-0.230955	-0.448303	-0.388826	-0.413313	-0.398422	-0.0706501	-0.088604	-0.354643	-0.0825291	-0.129333	4	0	39.131	138960000	5	138960000	3473900	Q4V8C3;M0RCT5;M0RDD8	Q4V8C3;M0RCT5;M0RDD8
Echinoderm microtubule-associated protein-like 2	Eml2	-3.20704	0.0366299	0.994979		0.309319	1.28226	0.202698		-0.484343	-0.473183	-0.424143	-0.593458	-0.512396	-0.600404	-0.470819	-0.337748	-0.359793	-0.481117	-0.353382	-0.275974	4	0	16.755	233240000	7	233240000	7774800	Q6P6T4	Q6P6T4
Ectonucleoside triphosphate diphosphohydrolase 2	Entpd2	-3.21101	0.505483	0.794117		0.30958	0.391851	0.237458		-0.856569	-0.94496	-0.744535	-0.875013	-1.02896	-0.909445	-1.08327	-0.605629	-0.506973	-1.0956	-0.707066	-0.811459	4	0	43.569	547790000	8	547790000	27389000	O35795;F1M7N2	O35795;F1M7N2
Ectonucleotide pyrophosphatase/phosphodiesterase family member 2	Enpp2	-3.21498	0.144322	0.891961		0.309842	0.155224	0.537391		-6.02752	-5.92681	-5.91649	-5.92726	-5.95835	-5.5859	-5.40391	-4.97543	-5.40466	-5.85466	-6.10983	-5.76579	1	0.0066431	1.6268	3581000	1	3581000	79577	D3ZES5;F1LSF4;Q64610	D3ZES5;F1LSF4;Q64610
Ectonucleotide pyrophosphatase/phosphodiesterase family member 5	Enpp5	-3.21895	0.340735	0.919072		0.310103	1.04903	0.351073		0.102465	0.142515	0.139017	0.0921955	0.0977669	0.0049305	0.0749512	0.180723	0.13747	0.0398064	0.0948238	0.136614	4	0	9.0832	317410000	5	317410000	16706000	P84039	P84039
Ectonucleotide pyrophosphatase/phosphodiesterase family member 6	Enpp6	-3.22291	0.346805	0.833279		0.310364	0.85195	0.166707		1.21262	1.20667	1.42944	1.21368	1.2637	1.28688	1.15253	1.43603	1.50795	1.29743	1.50861	1.41672	11	0	44.504	3124500000	23	3124500000	124980000	B0BND0;D3ZRI1	B0BND0;D3ZRI1
EF-hand domain-containing protein D2	Efhd2	-3.22688	0.0250495	0.993956		0.310626	1.6792	0.182148		2.35079	2.47986	2.41468	2.42888	2.46374	2.55252	2.37075	2.4772	2.5302	2.38961	2.47788	2.41344	15	0	177.22	3406600000	24	3406600000	309690000	Q4FZY0;D4A9T5	Q4FZY0
EH domain-containing protein 1	Ehd1	-3.23085	1.1481	0.823723		0.310887	2.03201	0.122802		2.76526	2.90324	2.9383	2.7918	2.89713	2.9798	2.7515	2.82265	2.8812	2.7174	2.88014	2.88538	16	0	165.06	5004500000	39	5004500000	172570000	Q641Z6	Q641Z6
EH domain-containing protein 3	Ehd3	-3.23481	0.612209	0.822585		0.311149	1.32494	0.134671		3.88351	3.92657	4.0639	3.82916	3.91713	3.98293	3.79955	3.96202	4.00829	3.7961	4.01789	3.97854	32	0	323.31	13674000000	60	13674000000	488360000	Q8R491;A0A0G2JTH6	Q8R491;A0A0G2JTH6
ELAV-like protein	Elavl3	-3.23878	0.0532094	0.970458		0.31141	1.83828	0.00197938	+	1.4569	1.08066	0.894922	1.58364	1.20318	1.07541	1.56293	0.810638	0.945452	1.57816	0.798849	0.924717	10	0	46.299	897980000	14	897980000	52822000	Q76IJ9	Q76IJ9
ELAV-like protein	Elavl1	-3.24275	0.752222	0.711285		0.311671	2.97959	0	+	1.96848	1.44715	1.38265	2.09441	1.62013	1.3555	2.01023	1.58036	1.43452	2.06205	1.44472	1.47705	9	0	53.342	1269600000	15	1269600000	79353000	B5DF91	B5DF91
ELAV-like protein 4	Elavl4	-3.24671	0.0414736	0.959098		0.311933	1.53186	0.00198964	+	-0.124779	-1.0796	-0.537107	-0.0496559	-0.278908	-1.10434	-0.230556	-1.32446	-1.43862	-0.187239	-1.42039	-1.17011	3	0	15.424	220810000	4	220810000	11041000	O09032	O09032
Electrogenic sodium bicarbonate cotransporter 1	Slc4a4	-3.25068	0.185343	0.939325		0.312194	0.0629289	0.818894		-1.92939	-2.05503	-1.97961	-2.14706	-2.27975	-2.35215	-2.19737	-1.95916	-1.92422	-2.24906	-2.16262	-2.13816	1	0.00045126	2.9426	49706000	1	49706000	1212300	Q9JI66	Q9JI66
Electron transfer flavoprotein subunit alpha, mitochondrial	Etfa	-3.25465	0.027442	0.994495		0.312455	0.885781	0.17804		2.44595	2.39702	2.43394	2.50592	2.49486	2.40026	2.55264	2.28069	2.35051	2.4876	2.33481	2.33452	14	0	240.7	6267000000	27	6267000000	313350000	P13803	P13803
Electron transfer flavoprotein subunit beta	Etfb	-3.25862	0.00483638	0.99782		0.312717	0.241136	0.507328		0.408951	0.52462	0.414207	0.496365	0.540216	0.498825	0.550629	0.344597	0.433357	0.506514	0.361326	0.427181	8	0	58.229	4091800000	10	4091800000	314750000	Q68FU3	Q68FU3
Electron transfer flavoprotein-ubiquinone oxidoreductase, mitochondrial	Etfdh	-3.26258	1.89978	0.714624		0.312978	1.74144	0.184904		3.26754	3.35684	3.42127	3.32292	3.43407	3.55036	3.2565	3.3687	3.41833	3.24928	3.28302	3.36005	21	0	168.58	6836100000	38	6820000000	206670000	Q66HF3;Q6UPE1	Q66HF3;Q6UPE1
ELKS/Rab6-interacting/CAST family member 1	Erc1	-3.26655	0.233661	0.938651		0.31324	0.671774	0.268767		2.2602	2.19371	2.27767	2.20677	2.30487	2.34086	2.14973	2.32027	2.29653	2.11655	2.23899	2.2088	23	0	159.36	3063900000	30	3063900000	65190000	Q811U3;F1LPE9;A0A0G2JYT1	Q811U3;F1LPE9;A0A0G2JYT1
Elongation factor 1-alpha 1;Elongation factor 1-alpha	Eef1a1;LOC100360413;LOC100360150	-3.27052	0.0641514	0.979272		0.313501	1.89422	0.163193		3.86121	3.73089	3.81126	3.87978	3.80308	3.8324	4.00113	3.87638	3.85833	3.93281	3.87644	3.75191	23	0	166.54	45901000000	89	45621000000	2172400000	P62630;M0R757;F1M6C2	P62630;M0R757;F1M6C2
Elongation factor 1-alpha 2	Eef1a2	-3.27448	0.350596	0.862721		0.313762	0.345912	0.446768		2.43819	2.23059	2.33747	2.30196	2.20859	2.13694	2.38211	2.43349	2.3499	2.42937	2.46774	2.33047	11	0	154.96	4442900000	23	4439600000	211410000	P62632	P62632
Elongation factor 1-delta	Eef1d	-3.27845	0.0792968	0.965952		0.314024	1.05905	0.0688354		1.32219	1.32004	1.19007	1.53898	1.32195	1.41021	1.60051	1.09321	1.02031	1.49624	0.98325	1.04915	8	0	134.61	1742600000	13	1742600000	108910000	Q68FR9	Q68FR9
Elongation factor 1-gamma	Eef1g	-3.28242	0.485282	0.91736		0.314285	2.52829	0	+	2.32248	1.96827	1.98823	2.30095	1.93377	1.8645	2.52786	1.96331	1.91643	2.46113	1.99369	1.99372	14	0	103.03	7120200000	24	7102500000	295940000	Q68FR6	Q68FR6
Elongation factor 2	Eef2	-3.28638	0.730963	0.96011		0.314546	1.278	0.235597		4.10369	4.11743	4.12701	4.08	4.13872	4.15389	4.07172	4.18558	4.20304	4.07291	4.18446	4.17842	41	0	265.99	17459000000	99	17377000000	386160000	P05197	P05197
Elongation factor G, mitochondrial	Gfm1	-3.29035	0.832245	0.891763		0.314808	0.600009	0.438461		1.06319	1.0295	1.07126	1.06397	1.0885	1.10319	1.10359	1.06296	1.06045	1.11417	0.988577	1.05936	9	0	30.36	914010000	10	914010000	22850000	Q07803;F1LMM9	Q07803;F1LMM9
Elongation factor Ts, mitochondrial	Tsfm	-3.29432	0.77753	0.746418		0.315069	0.173744	0.631417		-0.867273	-0.694059	-0.745991	-0.797567	-0.810242	-0.657993	-0.798706	-0.938869	-0.797899	-0.81669	-0.706692	-0.605455	2	0	37.529	203710000	2	203710000	14551000	Q9QYU2	Q9QYU2
Elongation factor Tu, mitochondrial	Tufm	-3.29829	0.113247	0.965641		0.31533	1.44064	0.163289		3.62455	3.51561	3.56671	3.52562	3.50017	3.42032	3.56762	3.40289	3.47185	3.61879	3.4928	3.49509	26	0	177.67	19760000000	62	19738000000	657950000	P85834	P85834
Elongation of very long chain fatty acids protein 2	Elovl2	-3.30225	0.450227	0.819916		0.315592	0.101049	0.743485		-3.88633	-3.93562	-3.91187	-3.51289	-3.67292	-3.62356	-3.87541	-3.75048	-3.89251	-3.97715	-3.80388	-3.99869	1	0	3.6976	109710000	2	109710000	18284000	D4A612	D4A612
Elongator complex protein 1	Ikbkap	-3.30622	0.917054	0.91249		0.315853	2.50681	0.0817805		0.330332	0.17918	0.235022	0.118763	-0.0264511	-0.00358582	0.313345	0.212191	0.221857	0.343054	0.162037	0.169497	9	0	52.594	526640000	10	526640000	8228800	F1LP76;Q8VHU4	F1LP76;Q8VHU4
Elongator complex protein 2	Elp2	-3.31019	0.184731	0.976218		0.316115	0.583615	0.313114		-1.35192	-1.14723	-1.16597	-1.29379	-1.33455	-1.34897	-1.13745	-1.05006	-1.02966	-1.09185	-1.05771	-1.01641	3	0	28.247	230790000	5	230790000	6410900	Q496Z0	Q496Z0
Elongator complex protein 5	Elp5	-3.31415	0.0302881	0.990054		0.316376	0.126892	0.612915		-3.82715	-4.06509	-4.18837	-4.12455	-3.98186	-4.05451	-4.43107	-4.20848	-4.16052	-4.12882	-4.44752	-4.27531	1	0.0048309	1.8162	26195000	1	26195000	1871100	B0BMU7;Q6IUP3	B0BMU7;Q6IUP3
Embigin	Emb	-3.31812	1.49079	0.702621		0.316637	1.58451	0.11154		1.90697	1.95655	2.01632	1.88285	2.06001	2.20123	1.7683	1.911	2.00632	1.74111	1.9573	1.99737	6	0	27.876	642790000	7	642790000	35710000	O88775;A0A0G2JWP4;A0A0G2JU92	O88775;A0A0G2JWP4;A0A0G2JU92
Emerin	Emd	-3.32209	0.685571	0.849118		0.316899	0.0928305	0.7491		-0.72332	-0.798172	-0.70656	-0.68429	-0.778318	-0.79824	-0.939629	-0.668558	-0.6483	-0.750248	-0.762379	-0.694258	4	0	32.484	276760000	5	276760000	19769000	Q6PCU4;Q63190	Q6PCU4;Q63190
Ena/VASP-like protein	Evl	-3.32605	0.118891	0.939143		0.31716	1.25784	0.0815815		0.491512	0.86772	0.715784	0.618467	0.858042	0.964327	0.627268	0.67495	0.702396	0.557682	0.730545	0.674734	7	0	57.866	398520000	13	395760000	18846000	O08719;F1M8I7	O08719;F1M8I7
Endonuclease/exonuclease/phosphatase family domain-containing protein 1	Eepd1	-3.33002	0.205055	0.93862		0.317421	0.713524	0.591754		0.258303	0.255138	0.260414	0.228209	0.294914	0.196402	0.228922	0.243864	0.269997	0.210411	0.231245	0.236988	2	0	8.9469	123950000	3	123950000	3645700	Q5XI74	Q5XI74
Endophilin-A1	Sh3gl2	-3.33399	2.08941	0.707683		0.317683	1.37203	0.0975068		4.71762	4.76792	4.86671	4.62921	4.76537	4.86351	4.56899	4.85151	4.89947	4.59582	4.82835	4.89577	22	0	202.63	53935000000	81	53929000000	3370500000	O35179	O35179
Endophilin-A2	Sh3gl1	-3.33796	0.512297	0.892674		0.317944	1.98154	0.0644459		2.40852	2.65755	2.63913	2.49305	2.62084	2.72866	2.38778	2.52239	2.56307	2.35683	2.59526	2.60021	12	0	132.56	5619100000	26	5619100000	330540000	O35964	O35964
Endophilin-A3	Sh3gl3	-3.34192	0.47412	0.914744		0.318206	2.36028	0.0759896		2.25119	2.36693	2.32563	2.28834	2.41523	2.46018	2.26565	2.4351	2.48085	2.20576	2.40641	2.45934	16	0	140.17	2770200000	25	2770200000	131910000	O35180;Q9JKT0	O35180;Q9JKT0
Endophilin-B1	Sh3glb1	-3.34589	0.0546175	0.994343		0.318467	1.25328	0.13657		1.34	1.38573	1.39378	1.35142	1.42251	1.41255	1.23141	1.40977	1.45601	1.24488	1.46994	1.41156	11	0	49.762	2166100000	17	2166100000	144410000	Q6AYE2;A0A0G2K714	Q6AYE2;A0A0G2K714
Endophilin-B2	Sh3glb2	-3.34986	0.484283	0.933739		0.318728	2.477	0.0643389		2.82244	3.00727	2.99434	2.87256	2.99091	3.03706	2.72156	2.88355	2.91441	2.74163	2.95313	2.95272	22	0	207.03	9645500000	49	9645500000	567380000	Q5PPJ9;D4A7V1	Q5PPJ9;D4A7V1
Endoplasmic reticulum metallopeptidase 1	Ermp1	-3.35382	0.00234162	1		0.31899	0.00231345	0.996281		0.362539	0.248241	0.185425	-0.0132523	0.00989723	-0.00526047	0.0169716	0.136709	0.160547	0.112638	0.0826321	0.137512	5	0	18.426	645630000	5	645630000	20176000	F1M6W2;Q6UPR8	F1M6W2;Q6UPR8
Endoplasmic reticulum resident protein 29	Erp29	-3.35779	0.521579	0.806305		0.319251	0.128248	0.655068		2.71653	2.9763	2.8863	2.92086	3.05243	3.17052	2.84559	2.67227	2.82241	2.82979	2.75235	2.84231	10	0	152.41	6671300000	27	6608000000	600720000	P52555	P52555
Endoplasmin	Hsp90b1	-3.36176	2.39057	0.66507		0.319512	0.182496	0.715676		4.72093	4.83935	4.9247	4.82455	4.86485	4.92694	4.85784	4.78606	4.89286	4.81971	4.81161	4.87947	43	0	323.31	38267000000	94	38245000000	980640000	Q66HD0;A0A0A0MY09;A0A0G2K4I4	Q66HD0;A0A0A0MY09;A0A0G2K4I4
Endothelial differentiation-related factor 1	Edf1	-3.36572	0.839301	0.41386		0.319774	1.74953	0.00212155	+	-0.340498	-0.891535	-0.947929	-0.10865	-0.461685	-0.917052	-0.14205	-0.930027	-1.35807	-0.199827	-1.20912	-1.20985	2	0	8.8252	73242000	2	73242000	8138000	P69736	P69736
Endothelin B receptor	Ednrb	-3.36969	0.92994	0.419818		0.320035	0.0315506	0.916316		-3.2803	-3.26316	-3.21209	-3.44129	-3.33055	-3.18376	-3.45613	-3.36073	-3.20334	-3.48471	-3.68096	-3.18254	1	0.00088909	2.7185	29876000	1	29876000	1358000	P21451	P21451
Enhancer of mRNA-decapping protein 4	Edc4	-3.37366	0.103833	0.928652		0.320296	0.291157	0.36336		-1.88681	-1.48435	-1.64033	-1.67394	-1.58841	-1.49038	-1.57349	-1.48487	-1.66523	-1.59513	-1.80206	-1.4048	2	0	28.284	74942000	2	74942000	1249000	Q3ZAV8;F7F707	Q3ZAV8;F7F707
Enhancer of rudimentary homolog	Erh	-3.37763	0.677247	0.787008		0.320558	1.39089	0.0333016	+	1.11794	0.958223	1.05437	1.28173	1.02391	1.17203	1.50685	1.03746	1.16421	1.57473	0.913898	0.849434	5	0	28.27	1055300000	9	1055300000	211060000	B2RYQ5	B2RYQ5
Enolase-phosphatase E1	Enoph1	-3.38159	0.612925	0.868028		0.320819	0.664914	0.234367		1.17162	1.12026	1.19321	1.26092	1.30597	1.39395	1.13724	1.36908	1.35158	1.16571	1.33657	1.34151	8	0	73.714	1193300000	13	1193300000	108480000	Q5PPH0	Q5PPH0
Enoyl-CoA delta isomerase 1, mitochondrial	Eci1	-3.38556	1.07051	0.679963		0.321081	0.200459	0.737751		0.864496	0.788448	0.988071	0.994879	1.05499	1.14862	0.922709	0.976917	1.07382	0.869329	0.898775	0.906574	7	0	26.766	2758900000	11	2758900000	145210000	P23965;Q68G41;A0A0G2K2R2	P23965;Q68G41;A0A0G2K2R2
Enoyl-CoA delta isomerase 2, mitochondrial	Eci2	-3.38953	0.719492	0.820217		0.321342	1.57284	0.167113		1.01086	1.11422	1.19041	1.06833	1.23188	1.19315	1.0419	1.08833	1.18331	0.992819	1.07728	1.14943	5	0	63.032	1585900000	7	1585900000	88108000	Q5XIC0;A0A0G2K277;Q5M884	Q5XIC0;A0A0G2K277
Enoyl-CoA hydratase, mitochondrial	Echs1	-3.39349	1.10679	0.766157		0.321603	0.352088	0.601079		2.52243	2.48282	2.59396	2.47839	2.58226	2.59556	2.53826	2.53413	2.65274	2.5113	2.56155	2.59752	9	0	153.71	4424200000	18	4424200000	276510000	P14604	P14604
Ephexin-1	Ngef;LOC100912512	-3.39746	0.289413	0.895885		0.321865	0.258969	0.669082		0.359529	0.348402	0.37409	0.367996	0.246283	0.433981	0.450523	0.457188	0.42565	0.418985	0.453421	0.424038	7	0	33.087	431650000	8	431650000	11359000	Q5BKC9;G3V856	Q5BKC9;G3V856
Ephrin type-A receptor 7	Epha7	-3.40143	0.0615119	0.970755		0.322126	0.0278107	0.929757		-2.61104	-2.61639	-2.55999	-2.75894	-2.90612	-3.09214	-2.84492	-2.68874	-2.60111	-2.59804	-2.62275	-2.53267	6	0	54.302	245250000	7	245250000	4905100	P54759;A0A0G2JTH8;F1LX55	P54759
Ephrin type-B receptor 6	Ephb6	-3.40539	0.372249	0.875575		0.322387	0.141585	0.642282		-3.38398	-3.30805	-3.31728	-3.26671	-3.49524	-3.32305	-3.30891	-3.16992	-3.20446	-3.42072	-3.26717	-3.22576	1	0	12.815	15988000	1	15988000	319770	P0C0K7	P0C0K7
Epidermal growth factor receptor kinase substrate 8	Eps8	-3.40936	0.178852	0.946861		0.322649	0.158527	0.951344		0.507265	0.510567	0.443813	0.465963	0.45756	0.462776	0.385674	0.402815	0.456322	0.386272	0.383715	0.449854	12	0	105.95	855700000	14	855700000	24449000	F1M3L7	F1M3L7
Epithelial discoidin domain-containing receptor 1	Ddr1	-3.41333	0.0937803	0.933492		0.32291	0.550747	0.189488		-2.50548	-2.06027	-2.28442	-2.41507	-2.2659	-2.18754	-2.45898	-2.61438	-2.3232	-2.51116	-2.30229	-2.33225	3	0	6.3541	92446000	3	92446000	2567900	A0A0G2K7S7;Q6MG19;Q63474;A0A0G2JVT5	A0A0G2K7S7;Q6MG19;Q63474;A0A0G2JVT5
Epoxide hydrolase 1	Ephx1	-3.4173	0.196034	0.935617		0.323172	0.55343	0.46545		0.994606	0.970926	1.07452	1.04944	1.04947	0.98683	1.06713	1.16689	1.23832	1.02082	1.10609	1.0768	8	0	39.98	854990000	8	854990000	30535000	P07687;F1LTS8	P07687
Epsin-1	Epn1	-3.42126	0.858739	0.906226		0.323433	2.0485	0.204786		1.68797	1.77477	1.77727	1.7597	1.8057	1.84674	1.64334	1.71231	1.7656	1.67499	1.78013	1.78554	10	0	117.27	4233500000	17	4233500000	325650000	O88339;A0A140TAC3	O88339;A0A140TAC3
Epsin-2	Epn2	-3.42523	0.795956	0.816138		0.323694	0.485338	0.284731		0.544209	0.611219	0.581512	0.827242	0.741934	0.816198	0.742895	0.441473	0.508671	0.579185	0.537626	0.628122	5	0	45.6	646870000	8	646870000	25875000	A0A0G2JXY9;F1LQ45;Q9Z1Z3	A0A0G2JXY9;F1LQ45;Q9Z1Z3
Equilibrative nucleoside transporter 2	Slc29a2	-3.4292	0.409994	0.822144		0.323956	0.633717	0.171145		-0.35161	-0.424234	-0.236244	-0.423115	-0.394468	-0.266329	-0.549793	-0.166189	-0.114763	-0.391068	-0.0684643	-0.177593	1	0	5.5877	161620000	1	161620000	13469000	O54699	O54699
ER membrane protein complex subunit 10	Emc10	-3.43316	0.624213	0.785162		0.324217	0.879991	0.134189		-2.44686	-2.35724	-2.33024	-2.62819	-2.31605	-2.26547	-2.60148	-2.28316	-2.28417	-2.49639	-2.51979	-2.29117	1	0	7.6119	227020000	1	227020000	32432000	Q6AYH6	Q6AYH6
ER membrane protein complex subunit 2	Emc2	-3.43713	0.533259	0.869929		0.324478	1.34516	0.146246		1.2593	1.48121	1.43777	1.23961	1.33577	1.37496	1.16983	1.27786	1.33517	1.22943	1.2821	1.38195	5	0	28.904	1122400000	13	1122400000	80174000	A0A0A0MXU4;B0BNG0	A0A0A0MXU4;B0BNG0
ER membrane protein complex subunit 3	Emc3	-3.4411	1.46845	0.377045		0.32474	1.5944	0.174446		-1.04372	-1.00883	-0.879814	-1.23975	-1.10441	-0.838255	-1.11364	-1.02842	-0.966831	-1.11322	-0.985682	-0.793379	2	0	21.922	138480000	3	138480000	10652000	Q5U2V8	Q5U2V8
ER membrane protein complex subunit 8	Emc8	-3.44506	0.625693	0.746854		0.325001	0.968619	0.139552		0.916222	1.05768	1.25655	1.03947	1.0452	1.25045	0.953163	1.27509	1.21397	0.973505	1.09797	1.13731	4	0	37.02	1143900000	5	1143900000	103990000	Q5FVL2	Q5FVL2
ERC protein 2	Erc2	-3.44903	0.304997	0.863046		0.325262	1.33229	0.227795		2.77846	2.80629	2.9558	2.7318	2.81171	2.96028	3.08196	3.14359	3.16446	3.05336	3.194	3.07375	34	0	266.99	6404600000	53	6400000000	133330000	Q8K3M6	Q8K3M6
Erlin-2	Erlin2	-3.453	0.257757	0.924247		0.325524	1.25249	0.143366		1.84624	1.81171	1.8138	1.95981	1.86823	1.80079	1.97006	1.74183	1.82096	1.92141	1.77364	1.85461	9	0	138.81	2793900000	15	2793900000	133040000	B5DEH2	B5DEH2
Ermin	Ermn	-3.45697	2.09997	0.174031		0.325785	2.23487	0	+	0.00651741	-0.36171	-0.526041	0.0688019	-0.295275	-0.50224	-0.15691	-0.800586	-1.07672	-0.215261	-0.728243	-0.862144	6	0	58.3	331990000	8	331990000	27666000	Q5RJL0;A0A0G2K774	Q5RJL0;A0A0G2K774
ERO1-like protein alpha	Ero1l	-3.46093	1.09137	0.808564		0.326047	0.000685255	0.999381		0.271093	0.364704	0.368355	0.158705	0.153875	0.250189	0.23802	0.151093	0.215322	0.188578	0.18704	0.226046	5	0	62.006	710210000	7	698340000	24941000	Q8R4A1	Q8R4A1
ES1 protein homolog, mitochondrial	P56571	-3.4649	1.12284	0.63212		0.326308	0.253894	0.500065		2.96832	2.92553	3.08112	3.22261	3.32377	3.4924	3.2415	2.99229	3.121	3.07426	3.07156	3.06067	8	0	226.94	12834000000	23	12739000000	979920000	P56571	P56571
Ester hydrolase C11orf54 homolog	Q5U2Q3	-3.46887	0.754496	0.830584		0.326569	1.84929	0.0862992		-1.46123	-1.32319	-1.35365	-1.41502	-1.16444	-1.26507	-1.45957	-1.32379	-1.30483	-1.43489	-1.32177	-1.39234	2	0	6.8747	81914000	2	81914000	5460900	Q5U2Q3	Q5U2Q3
Estradiol 17-beta-dehydrogenase 8	Hsd17b8	-3.47283	0.584165	0.752437		0.326831	0.152529	0.640314		-1.70523	-1.94244	-1.68361	-1.89072	-1.82967	-1.69304	-1.63609	-1.5121	-1.58613	-1.5382	-1.62064	-1.55696	3	0	10.318	205760000	3	205760000	15827000	Q6MGB5;A0A0G2K6P1	Q6MGB5;A0A0G2K6P1
Ethanolamine-phosphate cytidylyltransferase	Pcyt2	-3.4768	0.400545	0.83548		0.327092	1.29233	0.146438		-1.19995	-1.10495	-1.14688	-1.18131	-1.12336	-1.16484	-1.28389	-1.0495	-0.895201	-1.19933	-1.09875	-0.949993	4	0	28.65	378040000	6	378040000	18002000	O88637	O88637
Ethylmalonyl-CoA decarboxylase	Echdc1	-3.48077	1.08148	0.784396		0.327353	1.23505	0.13674		-1.06053	-1.03046	-1.06871	-1.27082	-1.17849	-1.18395	-1.13354	-0.904165	-1.00685	-1.14989	-0.977849	-1.08073	4	0	13.534	353080000	4	353080000	22068000	Q6AYG5	Q6AYG5
Eukaryotic initiation factor 4A-II;Eukaryotic initiation factor 4A-II, N-terminally processed	Eif4a2	-3.48473	0.11863	0.985472		0.327615	3.13933	0.0570078		3.17989	2.98727	3.03092	3.14209	2.9565	2.96971	3.14805	2.98327	2.98929	3.15347	3.01357	2.97369	20	0	136.35	6124600000	34	6113700000	265810000	Q5RKI1;A0A0G2K8B7	Q5RKI1;A0A0G2K8B7
Eukaryotic initiation factor 4A-III;Eukaryotic initiation factor 4A-III, N-terminally processed	Eif4a3	-3.4887	1.94441	0.172682		0.327876	2.5141	0	+	-0.539984	-0.941439	-0.730455	-0.667307	-1.11704	-0.952785	-0.612804	-1.18012	-0.876932	-0.340414	-1.00341	-0.866774	7	0	20.68	292730000	7	292730000	12727000	Q3B8Q2	Q3B8Q2
Eukaryotic peptide chain release factor subunit 1	Etf1	-3.49267	0.0998923	0.97631		0.328138	0.00252373	0.996334		0.943846	0.883776	0.961609	0.739162	0.837103	0.779018	0.94072	0.898333	0.892015	0.868038	0.873671	0.892366	6	0	57.35	447310000	7	447310000	17892000	Q5U2Q7	Q5U2Q7
Eukaryotic translation initiation factor 1A	Eif1a;Eif1ax	-3.49664	0.714504	0.660553		0.328399	2.56458	0	+	-0.197834	-0.604954	-0.547106	-0.0898075	-0.438467	-0.513572	0.134436	-0.440445	-0.646692	0.0902462	-0.343525	-0.650858	4	0	13.849	337620000	5	337620000	48232000	Q6VV72;A0A0G2JVA7;B5DF60	Q6VV72;A0A0G2JVA7;B5DF60
Eukaryotic translation initiation factor 2 subunit 1	Eif2s1	-3.5006	0.00713895	0.99666		0.32866	1.22067	0.135653		1.00294	0.995132	0.786766	1.00997	0.842937	1.15803	1.22698	1.08817	0.932547	1.09225	0.870337	0.908728	5	0	34.301	576080000	5	576080000	26185000	P68101	P68101
Eukaryotic translation initiation factor 2 subunit 3	Eif2s3	-3.50457	0.510604	0.966657		0.328922	2.5986	0.079462		1.69612	1.56404	1.58509	1.71321	1.5972	1.60344	1.81462	1.62702	1.64292	1.75906	1.61553	1.60563	8	0	49.513	1086900000	12	1086900000	51759000	P81795;A0A096MJB9	P81795
Eukaryotic translation initiation factor 3 subunit A	Eif3a	-3.50854	0.735503	0.700115		0.329183	4.5097	0	+	2.40801	1.78443	1.83981	2.47564	1.78882	1.65938	2.56187	1.90287	1.63362	2.50123	1.87983	1.76571	28	0	115.73	1565900000	31	1565900000	26998000	Q1JU68	Q1JU68
Eukaryotic translation initiation factor 3 subunit B	Eif3b	-3.5125	0.917804	0.653749		0.329444	2.54565	0	+	-0.75462	-1.18232	-1.22005	-0.689032	-1.16695	-1.43145	-0.564707	-1.26395	-1.39823	-0.580818	-1.1723	-1.20403	2	0	93.681	221740000	3	221740000	5835400	Q4G061	Q4G061
Eukaryotic translation initiation factor 3 subunit C	Eif3c	-3.51647	0.884022	0.788379		0.329706	4.56964	0	+	1.26655	0.788099	0.810001	1.27393	0.770964	0.678894	1.36527	0.829912	0.70854	1.31236	0.806356	0.742399	8	0	28.267	953960000	9	953960000	22713000	B5DFC8	B5DFC8
Eukaryotic translation initiation factor 3 subunit D	Eif3d	-3.52044	0.260199	0.939999		0.329967	4.26309	0	+	0.638906	0.0514393	0.0455246	0.694347	0.0256748	0.0460949	0.700972	0.0483971	-0.0279083	0.71981	0.0571995	0.061554	7	0	50.765	1015400000	8	1015400000	40618000	Q6AYK8	Q6AYK8
Eukaryotic translation initiation factor 3 subunit E	Eif3e	-3.5244	0.133946	0.937366		0.330229	3.42171	0	+	0.225464	-0.351482	-0.278028	0.296576	-0.168121	-0.222738	0.401876	-0.205721	-0.353271	0.307987	-0.250685	-0.19816	6	0	54.678	479140000	7	479140000	17112000	Q641X8;A0A0G2K273	Q641X8;A0A0G2K273
Eukaryotic translation initiation factor 3 subunit G	Eif3g	-3.52837	0.304402	0.822921		0.33049	1.51559	0.0120945	+	0.866011	0.659006	0.373604	1.1454	0.670849	0.476038	1.09679	0.213564	0.242306	1.04138	0.324341	0.46958	6	0	65.418	348220000	6	348220000	18328000	Q5RK09	Q5RK09
Eukaryotic translation initiation factor 3 subunit H	Eif3h	-3.53234	0.221842	0.89071		0.330751	2.05846	0	+	0.463091	-0.0999832	0.0417728	0.79915	-0.0310459	-0.00509453	0.688755	0.29217	0.0447998	0.614534	0.122997	0.00457573	8	0	36.26	652790000	13	652790000	32639000	Q6P9U8;D3ZL77	Q6P9U8;D3ZL77
Eukaryotic translation initiation factor 3 subunit I	Eif3i	-3.53631	1.38406	0.618648		0.331013	4.37355	0	+	1.06152	0.420378	0.389236	1.18925	0.458454	0.321201	1.23486	0.548044	0.383432	1.2146	0.53368	0.455301	6	0	25.686	957170000	9	957170000	50377000	B0BNA7;M0RCH0	B0BNA7;M0RCH0
Eukaryotic translation initiation factor 3 subunit J	Eif3j	-3.54027	0.0264528	0.99451		0.331274	2.27308	0.0488084	+	0.889944	0.749628	0.68862	1.04407	0.861032	0.99625	0.964615	0.696316	0.628592	0.871527	0.634075	0.642754	7	0	42.673	573860000	7	573860000	40990000	A0JPM9	A0JPM9
Eukaryotic translation initiation factor 3 subunit L	Eif3l	-3.54424	0.043439	0.979493		0.331535	2.62625	0	+	1.2043	0.525982	0.736729	1.12583	0.547871	0.380964	1.16564	0.699314	0.629839	1.1768	0.743814	0.727827	8	0	35.013	741690000	11	741690000	35319000	G3V7G9	G3V7G9
Eukaryotic translation initiation factor 3 subunit M	Eif3m	-3.54821	0.560934	0.787405		0.331797	2.86752	0.00209836	+	-1.35192	-1.74197	-1.68174	-1.34102	-1.777	-1.89189	-1.18804	-1.53286	-1.74901	-1.30653	-1.59603	-1.63663	4	0	15.184	342220000	5	342220000	20131000	D3ZAZ0	D3ZAZ0
Eukaryotic translation initiation factor 4E	Eif4e	-3.55217	0.353543	0.8636		0.332058	2.69377	0.0218147	+	0.498434	0.240864	0.237902	0.437265	0.250937	0.218016	0.448545	0.191038	0.212095	0.434	0.12731	0.324316	4	0	41.371	680360000	6	680360000	61851000	P63074;A0A1W2Q627	P63074;A0A1W2Q627
Eukaryotic translation initiation factor 4H	Eif4h	-3.55614	0.789335	0.846501		0.332319	1.93944	0.134452		1.46309	1.57705	1.47291	1.43889	1.53839	1.51844	1.30602	1.47243	1.45887	1.42016	1.48986	1.46864	8	0	102.2	2902600000	15	2902600000	223280000	Q5XI72;A0A0G2KAW7	Q5XI72;A0A0G2KAW7
Eukaryotic translation initiation factor 5	Eif5	-3.56011	0.0273697	0.994853		0.332581	0.537203	0.513506		1.10486	1.14398	1.13284	1.17326	1.15627	1.18646	1.11311	1.12107	1.13346	1.0335	1.13832	1.1111	9	0	28.026	1135000000	14	1135000000	51591000	Q07205	Q07205
Eukaryotic translation initiation factor 5A-1	Eif5a	-3.56407	0.470734	0.895349		0.332842	1.15898	0.215879		2.27338	2.28732	2.28208	2.25586	2.31493	2.33658	2.19815	2.35273	2.31714	2.23486	2.35346	2.24393	12	0	163.26	5696900000	23	5696900000	712120000	Q3T1J1;G3V7J7	Q3T1J1
Eukaryotic translation initiation factor 5B	Eif5b	-3.56804	0.591081	0.787814		0.333104	1.54865	0.0347005	+	-0.903479	-1.23375	-1.21119	-0.984777	-1.0948	-1.31568	-0.681639	-1.1802	-1.28349	-0.800671	-1.13213	-1.13828	4	0	9.4347	135370000	4	135370000	2762600	B2GUV7;A0A0H2UHV4;M0R7Z0	B2GUV7;A0A0H2UHV4;M0R7Z0
Eukaryotic translation initiation factor 6	Eif6	-3.57201	0.237886	0.833227		0.333365	1.51728	0.116554		-2.87819	-2.69814	-2.83738	-2.90816	-2.86967	-2.58173	-2.91019	-2.70307	-2.9652	-2.80158	-2.65337	-2.84898	2	0	22.853	215750000	4	210770000	23419000	Q3KRD8;A0A0G2K110	Q3KRD8;A0A0G2K110
Evolutionarily conserved signaling intermediate in Toll pathway, mitochondrial	Ecsit	-3.57598	0.351454	0.90155		0.333626	0.525963	0.41853		0.427612	0.580208	0.514029	0.375473	0.436304	0.452749	0.415468	0.383926	0.489885	0.475872	0.491262	0.56855	5	0	19.464	522340000	7	522340000	21764000	Q5XIC2	Q5XIC2
Excitatory amino acid transporter 1;Amino acid transporter	Slc1a3	-3.57994	0.738387	0.764664		0.333888	0.624655	0.192163		3.88762	3.81274	4.01015	3.9103	3.94817	4.06234	3.75271	4.07047	4.11188	3.77966	4.05086	4.0269	10	0	307.23	40220000000	70	39546000000	2471600000	P24942;A0A0G2JSU1;A0A0G2KAS7;G3V846;A0A0G2K611;O35921	P24942;A0A0G2JSU1;A0A0G2KAS7;G3V846;A0A0G2K611
Excitatory amino acid transporter 2	Slc1a2	-3.58391	0.386685	0.820168		0.334149	1.17175	0.097104		4.87898	4.96121	5.03908	5.01165	5.08507	5.36477	4.89974	5.24739	5.20009	4.85905	5.14986	5.12446	24	0	323.31	168990000000	299	160620000000	6983600000	P31596;G3V6R0	P31596
Excitatory amino acid transporter 3	Slc1a1	-3.58788	0.139651	0.914629		0.33441	0.60546	0.159622		0.171007	0.745319	0.459166	0.609417	0.752121	0.881639	0.433983	0.325193	0.521929	0.36289	0.56151	0.692575	5	0	29.684	505070000	9	499710000	27762000	P51907	P51907
Exocyst complex component 2	Exoc2	-3.59184	0.167193	0.958518		0.334672	0.419157	0.439954		1.76469	1.68579	1.73479	1.72527	1.75467	1.67689	1.69561	1.81546	1.79271	1.69892	1.8261	1.82955	11	0	65.111	532260000	15	532260000	10862000	O54921;F1LMB9;A0A0G2K888;A0A0G2K1K8;M0R602;A0A0G2K711	O54921;F1LMB9;A0A0G2K888;A0A0G2K1K8
Exocyst complex component 3	Exoc3	-3.59581	0.312973	0.85172		0.334933	0.0172185	0.953419		-1.03453	-1.13303	-1.12773	-1.34314	-1.14145	-1.25605	-1.15559	-1.19328	-1.01468	-1.09025	-1.14149	-0.997612	4	0	19.045	235420000	4	235420000	7134000	Q62825	Q62825
Exocyst complex component 4	Exoc4	-3.59978	0.809995	0.915812		0.335195	0.64711	0.532518		1.90751	1.88533	1.90385	1.85983	1.88427	1.87515	1.85592	1.92758	1.97566	1.88602	1.93406	1.9714	17	0	82.214	1521900000	26	1521900000	27671000	Q62824;M0R649;M0RBF8	Q62824;M0R649;M0RBF8
Exocyst complex component 5	Exoc5	-3.60374	0.263464	0.929487		0.335456	0.973975	0.324796		1.56255	1.66992	1.60139	1.48474	1.48701	1.50951	1.48069	1.509	1.5895	1.5147	1.60357	1.65735	11	0	65.997	1160700000	14	1160700000	28310000	P97878	P97878
Exocyst complex component 6	Exoc6	-3.60771	0.140377	0.935592		0.335717	0.518184	0.377834		-1.11604	-0.924908	-1.09876	-0.999758	-0.94928	-0.980632	-1.16287	-1.19041	-1.19293	-1.14915	-1.12982	-1.01439	3	0	52.316	132890000	3	132890000	2888800	O54923;F1M0F4	O54923;F1M0F4
Exocyst complex component 7	Exoc7	-3.61168	2.79786e-05	0.999847		0.335979	1.09322	0.183813		1.46232	1.25046	1.31954	1.36403	1.28263	1.29094	1.33907	1.24507	1.22924	1.32172	1.29848	1.23691	9	0	45.239	791240000	11	791240000	24726000	O54922	O54922
Exocyst complex component 8	Exoc8	-3.61565	0.293585	0.929566		0.33624	2.83958	0.238722		1.20812	1.26285	1.198	1.23733	1.29379	1.21735	1.20877	1.26843	1.28889	1.18934	1.26776	1.30281	15	0	92.921	1132200000	21	1132200000	24612000	O54924	O54924
Exportin-1	Xpo1	-3.61961	0.23366	0.925069		0.336501	0.128552	0.839077		1.81721	1.72734	1.85939	1.58723	1.59727	1.64894	1.77691	1.81203	1.7894	1.81256	1.8179	1.75996	10	0	51.625	1099000000	15	1099000000	20735000	Q80U96	Q80U96
Extended synaptotagmin-1	Esyt1	-3.62358	0.160359	0.92388		0.336763	0.194992	0.535161		-1.04124	-0.891256	-0.975241	-0.687899	-0.984318	-0.759212	-0.912142	-0.974198	-0.93727	-0.859022	-0.845437	-0.901293	4	0	16.041	168770000	4	168770000	3375400	A0A0G2JXJ7;Q9Z1X1	A0A0G2JXJ7;Q9Z1X1
Ezrin	Ezr	-3.62755	0.346201	0.935544		0.337024	0.494441	0.475002		2.97746	2.95148	2.97189	2.97359	2.98975	3.00332	3.01564	3.05241	3.01097	2.90438	3.03817	2.9738	25	0	160.2	8317900000	53	8311100000	259720000	P31977;A0A0G2K890	P31977;A0A0G2K890
F-actin-capping protein subunit alpha-1	Capza1	-3.63151	1.54518	0.730829		0.337285	0.779743	0.246285		0.817284	0.775785	0.90402	0.694143	0.872486	0.918242	0.787148	0.899412	0.977741	0.761995	0.848476	0.898258	6	0	62.61	1023500000	9	1023500000	78729000	B2GUZ5	B2GUZ5
F-actin-capping protein subunit alpha-2	Capza2	-3.63548	0.388704	0.864166		0.337547	0.310681	0.483169		3.21559	3.10868	3.25852	3.06969	3.08501	3.13846	3.12904	3.28816	3.33107	3.16656	3.28641	3.21434	14	0	295.52	15755000000	37	15740000000	1210800000	Q3T1K5	Q3T1K5
F-actin-capping protein subunit beta	Capzb	-3.63945	0.329697	0.934284		0.337808	1.34801	0.251604		3.76904	3.77867	3.8257	3.73512	3.83772	3.84791	3.78104	3.87066	3.9211	3.82203	3.89408	3.85528	18	0	108.31	13011000000	48	13011000000	813210000	Q5XI32;A0A0G2JYB1	Q5XI32;A0A0G2JYB1
Farnesyl pyrophosphate synthase	Fdps	-3.64341	0.0773654	0.96843		0.33807	0.850773	0.185802		0.90275	1.10563	1.04847	1.10406	1.23758	1.24783	1.26408	1.21064	1.36771	1.13819	1.31757	1.25351	6	0	30.351	1199500000	9	1199500000	66640000	P05369;F1LND7;A0A0G2JXT3;Q7TPK0	P05369;F1LND7;A0A0G2JXT3;Q7TPK0
FAS-associated factor 1	Faf1	-3.64738	0.25961	0.816163		0.338331	0.859701	0.108934		-1.96097	-1.54962	-1.76969	-1.99313	-1.69901	-1.25395	-2.08744	-1.72441	-1.77814	-1.86665	-1.97742	-1.75286	3	0	16.545	81769000	3	81769000	3407100	F1LSQ0;Q924K2	F1LSQ0;Q924K2
FAS-associated factor 2	Faf2	-3.65135	0.0202209	0.995649		0.338592	0.355935	0.483492		1.36932	1.43611	1.37123	1.498	1.49422	1.39569	1.50758	1.34315	1.41781	1.46945	1.3957	1.49677	7	0	80.616	714570000	11	714570000	32481000	A0A0G2JTA0;Q5BK32	A0A0G2JTA0;Q5BK32
Fasciculation and elongation protein zeta-1	Fez1	-3.65532	0.016113	0.99491		0.338854	0.0681008	0.756777		-1.4688	-1.1057	-1.48499	-1.15971	-1.13222	-0.937549	-1.22368	-1.50447	-1.41606	-1.17673	-1.40368	-1.2816	1	0.0021496	2.1441	78430000	1	78430000	4127900	P97577	P97577
Fascin	Fscn1	-3.65928	0.223518	0.924812		0.339115	0.854093	0.15968		3.99828	3.98613	4.10503	3.95974	4.01587	4.09762	3.89117	4.17467	4.1491	3.90433	4.15386	4.08337	37	0	323.31	29344000000	105	29138000000	1004800000	P85845	P85845
Fatty acid desaturase 2	Fads2	-3.66325	0.115147	0.934594		0.339376	0.0482405	0.890773		-0.821264	-0.828226	-0.817911	-0.707691	-0.772028	-0.939872	-0.755472	-0.821823	-0.709213	-0.930819	-0.761215	-0.626936	5	0	26.014	254340000	5	254340000	14961000	Q9Z122;A0A140TAE1	Q9Z122
Fatty acid synthase;[Acyl-carrier-protein] S-acetyltransferase;[Acyl-carrier-protein] S-malonyltransferase;3-oxoacyl-[acyl-carrier-protein] synthase;3-oxoacyl-[acyl-carrier-protein] reductase;3-hydroxyacyl-[acyl-carrier-protein] dehydratase;Enoyl-[acyl-carrier-protein] reductase;Oleoyl-[acyl-carrier-protein] hydrolase	Fasn	-3.66722	0.174807	0.95844		0.339638	1.39731	0.137824		4.9195	4.9624	5.01096	4.91886	5.00313	5.01389	4.90865	5.07415	5.11534	4.90044	5.09337	5.03774	75	0	323.31	26143000000	173	25794000000	224290000	P12785	P12785
Fatty acid-binding protein, brain	Fabp7	-3.67118	0.177227	0.904473		0.339899	0.596377	0.184002		2.95248	3.35941	3.03478	3.28451	3.54507	3.67858	3.06062	2.97655	2.99195	3.06875	3.10647	3.09493	10	0	145.25	36449000000	56	35670000000	5095700000	P55051	P55051
Fatty acid-binding protein, epidermal	Fabp5	-3.67515	0.606725	0.897292		0.340161	1.93074	0.117168		2.26576	2.34643	2.27286	2.25321	2.3611	2.37609	2.18431	2.37436	2.31457	2.19483	2.33494	2.33083	9	0	105.06	5162700000	21	5001000000	714430000	P55053	P55053
Fatty acid-binding protein, heart	Fabp3	-3.67912	0.798144	0.93409		0.340422	1.61081	0.0915683		1.97081	2.06248	2.03607	1.92408	2.06099	2.0639	1.79545	2.07499	2.06905	1.92362	2.08949	2.05858	8	0	37.989	3503600000	11	3503600000	350360000	P07483	P07483
Fatty acyl-CoA reductase 1	Far1	-3.68308	0.492029	0.82675		0.340683	0.531544	0.266602		-1.28428	-1.36685	-1.25001	-1.38223	-1.35365	-1.27228	-1.26377	-1.02614	-1.10676	-1.35509	-1.16353	-1.06663	2	0	5.9966	79661000	2	79661000	5310700	A0A096MJJ7;A0A096MJW2;A0A0H2UHL1;Q66H50	A0A096MJJ7;A0A096MJW2;A0A0H2UHL1;Q66H50
Fatty aldehyde dehydrogenase;Aldehyde dehydrogenase	Aldh3a2	-3.68705	1.12044	0.863815		0.340945	1.29612	0.234216		1.37813	1.4662	1.48158	1.35305	1.36809	1.38315	1.31421	1.38283	1.42034	1.28455	1.41413	1.48391	10	0	36.673	2152100000	15	2150700000	102420000	P30839;A0A0G2JY43;G3V9W6	P30839;A0A0G2JY43;G3V9W6
Fatty-acid amide hydrolase 1	Faah	-3.69102	0.178583	0.938938		0.341206	0.338431	0.43349		2.24931	2.10738	2.19929	1.95381	2.0929	2.01781	1.88192	1.97308	2.00036	1.88465	2.02464	2.04691	7	0	78.241	885310000	11	882070000	40094000	P97612	P97612
F-box only protein 3	Fbxo3	-3.69499	0.505766	0.860403		0.341467	1.8451	0.150911		-0.629396	-0.560606	-0.55242	-0.7057	-0.633867	-0.628628	-0.770248	-0.619161	-0.610437	-0.682167	-0.557089	-0.410999	2	0	23.042	286190000	3	286190000	17887000	D4ABP9	D4ABP9
F-box only protein 6	Fbxo6	-3.69895	0.898826	0.84254		0.341729	0.953043	0.236988		0.437023	0.466368	0.464781	0.517944	0.602299	0.648527	0.323309	0.507818	0.595665	0.507435	0.536573	0.562479	5	0	45.061	337080000	6	337080000	21068000	Q923V4	Q923V4
F-box only protein 7	Fbxo7	-3.70292	0.818192	0.73593		0.34199	1.61759	0.0649966		-1.98517	-1.63111	-1.79492	-1.98732	-1.7692	-1.84662	-1.94417	-1.79171	-1.95249	-1.99895	-1.86934	-1.83081	2	0	22.538	132000000	2	132000000	8249900	Q68FS3;A0A0G2JXK7	Q68FS3;A0A0G2JXK7
F-box/LRR-repeat protein 16	Fbxl16	-3.70689	0.340796	0.910325		0.342251	0.84237	0.38647		0.721979	0.728138	0.784386	0.662682	0.764709	0.705709	0.71216	0.719307	0.82383	0.695364	0.773268	0.789522	9	0	78.881	920350000	13	920350000	43826000	Q5MJ12	Q5MJ12
FERM domain-containing protein 8	Frmd8	-3.71085	0.307242	0.891259		0.342513	1.36522	0.122777		-2.76879	-2.52452	-2.51431	-2.58369	-2.53919	-2.55797	-2.72914	-2.56692	-2.58973	-2.62667	-2.51122	-2.3249	1	0	4.0933	88107000	1	88107000	3830700	Q5U2R3;A0A1B0GWW6	Q5U2R3;A0A1B0GWW6
FERM, RhoGEF and pleckstrin domain-containing protein 1	Farp1	-3.71482	0.182623	0.934555		0.342774	0.815827	0.231557		2.26831	2.06948	2.1466	2.06707	1.95275	1.88234	2.19423	2.11327	2.13802	2.17788	2.20909	2.09017	16	0	101.83	2102600000	20	2102600000	38937000	F1LYQ8	F1LYQ8
Ferritin heavy chain;Ferritin heavy chain, N-terminally processed;Ferritin	Fth1	-3.71879	0.625639	0.734206		0.343036	0.578519	0.16307		0.531916	1.18323	0.877415	0.783587	0.815508	0.835361	0.535873	0.645782	0.539557	0.597372	0.62586	0.595734	7	0	25.5	1776600000	19	1591600000	132640000	P19132;Q66HI5	P19132;Q66HI5
Ferrochelatase	Fech	-3.72275	2.99132	0.791201		0.343297	1.43765	0.202612		1.39904	1.49266	1.53755	1.37267	1.51744	1.57833	1.35474	1.42427	1.47325	1.37843	1.41074	1.4723	13	0	89.229	2604800000	20	2604800000	104190000	D3ZBM3	D3ZBM3
FGFR1 oncogene partner 2 homolog	Fgfr1op2	-3.72672	0.452503	0.837556		0.343558	0.205442	0.649885		-1.90696	-2.00472	-1.83052	-1.98167	-1.84832	-1.83996	-1.96752	-1.96491	-1.92349	-1.95378	-1.88409	-1.91364	1	0	5.0996	70288000	1	70288000	4685800	Q6TA25	Q6TA25
Fibroblast growth factor 12;Fibroblast growth factor;Fibroblast growth factor 14	Fgf12;Fgf14	-3.73069	0.0802633	0.947009		0.34382	0.171912	0.603391		0.0338306	-0.216839	0.0471306	-0.0724792	-0.149717	-0.197632	-0.0044384	0.0675926	0.113684	-0.00341034	0.10112	-0.0748558	4	0	8.7156	3714400000	9	3714400000	285720000	P61150;M0RBB2;Q8R5L7;Q9ERW3	P61150;M0RBB2;Q8R5L7
Filamin-C	Flnc	-3.73466	0.527459	0.824407		0.344081	0.656028	0.382263		-0.673141	-0.550306	-0.551725	-0.712313	-0.663578	-0.532596	-0.750137	-0.673283	-0.711662	-0.67392	-0.712637	-0.579582	6	0	40.826	187420000	6	187420000	1292600	D3ZHA0;A0A0H2UHR7	D3ZHA0;A0A0H2UHR7
Flotillin-1	Flot1	-3.73862	0.278003	0.913078		0.344342	2.06934	0.0644504		1.78761	1.8936	1.96398	1.6754	1.92433	1.99528	1.69207	1.87146	1.95121	1.71108	1.91238	1.8141	16	0	120.79	2785900000	24	2698600000	99946000	Q9Z1E1;A0A0G2JU52	Q9Z1E1
Flotillin-2	Flot2	-3.74259	0.512761	0.913994		0.344604	1.85399	0.0724545		3.08797	3.2439	3.26444	3.10398	3.32121	3.35139	3.07017	3.15705	3.23487	2.95989	3.19511	3.17011	19	0	177.7	5907100000	39	5693800000	210880000	Q9Z2S9;Q5XIW9;A0A0G2JXA8	Q9Z2S9;Q5XIW9;A0A0G2JXA8
Focal adhesion kinase 1	Ptk2	-3.74656	0.710665	0.891381		0.344865	1.13381	0.38713		0.808695	0.898726	0.874834	0.809475	0.860638	0.909275	0.792521	0.814934	0.870325	0.796507	0.813679	0.855654	6	0	47.769	474450000	10	474450000	8323700	O35346;A0A0G2KAT5	O35346;A0A0G2KAT5
Formin-binding protein 1	Fnbp1	-3.75052	0.785145	0.796323		0.345127	1.08541	0.179704		1.26349	1.42913	1.39486	1.36744	1.47788	1.54982	1.33749	1.32586	1.45491	1.27559	1.43929	1.52825	11	0	64.541	928210000	12	928210000	33150000	Q8R511;Z4YNH5;F1LZF2	Q8R511;Z4YNH5;F1LZF2
Formin-binding protein 1-like	Fnbp1l	-3.75449	0.849786	0.515322		0.345388	1.83816	0.134875		-0.384026	-0.222895	-0.273252	-0.396461	-0.257332	0.113037	-0.442528	-0.381016	-0.164083	-0.381817	-0.287262	-0.132284	6	0	15.311	232000000	7	232000000	7733200	Q2HWF0	Q2HWF0
Four and a half LIM domains protein 1	Fhl1	-3.75846	0.0722922	0.937485		0.345649	0.523656	0.156823		-2.24558	-2.41494	-2.10031	-2.52981	-2.32126	-2.24679	-2.35422	-1.52025	-1.98432	-2.24856	-2.07565	-2.13809	1	0	5.1435	255890000	2	255890000	17060000	Q9WUH4;Q6P792;Q8K3G3;A0A0G2K338	Q9WUH4;Q6P792;Q8K3G3;A0A0G2K338
Fragile X mental retardation protein 1 homolog	Fmr1	-3.76242	0.722476	0.701302		0.345911	3.04256	0	+	0.824472	0.180178	0.157534	0.860136	0.377859	0.058754	0.826918	0.133932	0.0643234	0.79071	0.143742	0.0920486	5	0	14.741	458990000	7	458990000	15300000	Q80WE1;A0A0G2JZV8	Q80WE1;A0A0G2JZV8
Fragile X mental retardation syndrome-related protein 1	Fxr1	-3.76639	0.00517642	0.997649		0.346172	2.39164	0	+	1.49099	1.02983	0.969088	1.7252	1.13512	1.16304	1.70459	0.9056	0.845821	1.66359	0.869642	0.96467	5	0	18.174	374440000	6	374440000	13373000	Q5XI81;A0A0G2JWD2	Q5XI81;A0A0G2JWD2
Fructose-bisphosphate aldolase A;Fructose-bisphosphate aldolase	Aldoa;Aldoart2	-3.77036	0.894961	0.79456		0.346433	1.50215	0.100199		5.56495	5.62245	5.73986	5.53312	5.66504	5.75496	5.45801	5.66196	5.71654	5.4388	5.68785	5.67035	35	0	323.31	243630000000	252	241900000000	10518000000	P05065;Q6AY07;P00884;Q66HT1	P05065;Q6AY07
Fructose-bisphosphate aldolase C	Aldoc	-3.77433	0.365837	0.914363		0.346695	1.21502	0.131504		4.63366	4.67063	4.70957	4.58445	4.6657	4.61691	4.56749	4.78819	4.78754	4.62751	4.85196	4.75654	26	0	323.31	79371000000	128	79216000000	3444200000	P09117;A0A0G2K3Q6;A0A0G2QC57	P09117;A0A0G2K3Q6;A0A0G2QC57
Fumarate hydratase, mitochondrial	Fh	-3.77829	1.15181	0.7687		0.346956	1.47555	0.20907		4.16883	4.19076	4.30486	4.11912	4.19559	4.29807	4.08776	4.20152	4.25308	4.1329	4.24846	4.25443	21	0	323.31	19178000000	51	19167000000	709900000	P14408	P14408
Fumarylacetoacetase	Fah	-3.78226	0.625118	0.799259		0.347218	0.546499	0.234813		0.10392	0.0997009	0.194351	0.173986	0.106543	0.274923	0.0985546	0.359179	0.353609	0.159853	0.423878	0.41699	6	0	48.827	645130000	8	645130000	30720000	P25093;F1M6W1	P25093;F1M6W1
Fumarylacetoacetate hydrolase domain-containing protein 2	Fahd2	-3.78623	0.197567	0.936304		0.347479	0.253256	0.659429		2.47889	2.4224	2.55003	2.39911	2.43604	2.38561	2.45788	2.57395	2.59094	2.53281	2.53153	2.51825	9	0	120.79	3652900000	16	3652900000	260920000	B2RYW9	B2RYW9
FUN14 domain-containing protein 1	Fundc1	-3.79019	0.181332	0.906125		0.34774	0.282286	0.417752		-1.77233	-1.95287	-1.77242	-2.02997	-1.96466	-1.96198	-1.79961	-1.51248	-1.71326	-1.92354	-1.81703	-1.61695	2	0	20.463	187600000	3	187600000	31267000	Q5BJS4	Q5BJS4
FXYD domain-containing ion transport regulator 6	Fxyd6	-3.79416	0.627551	0.729577		0.348002	0.665127	0.180203		-0.0603218	-0.0346203	0.0503349	-0.139803	-0.192719	0.136061	-0.253172	0.0535259	0.0913124	-0.288702	0.0196953	0.0119877	2	0	42.061	1900800000	8	1801000000	450260000	Q91XV6	Q91XV6
FXYD domain-containing ion transport regulator 7	Fxyd7	-3.79813	0.240016	0.836413		0.348263	0.590507	0.167235		-0.714157	-0.149853	-0.447523	-0.0929699	0.0553398	0.325003	-0.105438	-0.16713	-0.0307407	-0.406965	-0.311399	-0.0962086	2	0	8.9564	1150500000	4	1150500000	575240000	P59649	P59649
FYVE, RhoGEF and PH domain-containing protein 4	Fgd4	-3.80209	0.558548	0.812449		0.348524	0.182882	0.762165		-1.88043	-1.89123	-1.90066	-2.14974	-2.05836	-1.86202	-2.17705	-2.14648	-2.09671	-1.99811	-2.04932	-2.03899	3	0	8.5273	107970000	3	107970000	2399400	O88387;A0A0G2K8X0;A0A0G2K2S8	O88387;A0A0G2K8X0;A0A0G2K2S8
G protein-activated inward rectifier potassium channel 1	Kcnj3	-3.80606	0.348172	0.929732		0.348786	3.08712	0.0562389		-0.615654	-0.409748	-0.425308	-0.531746	-0.361341	-0.337741	-0.553848	-0.401971	-0.413374	-0.542141	-0.386866	-0.305758	6	0	19.785	497420000	8	497420000	26180000	P63251	P63251
G protein-activated inward rectifier potassium channel 2	Kcnj6	-3.81003	0.65128	0.795661		0.349047	0.885451	0.165		0.880329	0.857527	1.01586	0.850475	0.929504	1.06113	0.720709	0.971371	0.948771	0.707773	0.933334	0.940533	6	0	120.33	1183800000	7	1183800000	73987000	P48550	P48550
G protein-coupled receptor kinase 6;G protein-coupled receptor kinase 4	Grk6;Grk4	-3.814	1.11352	0.792004		0.349308	0.251841	0.6399		-1.03265	-1.11298	-1.04595	-1.25927	-1.17282	-1.13341	-1.20599	-1.23052	-1.09821	-1.08338	-1.16964	-1.1492	2	0	7.8573	93804000	2	93804000	3474200	F1LNP2;A0A0G2K6E5;P97711;P70507	F1LNP2;A0A0G2K6E5;P97711;P70507
Galactosylgalactosylxylosylprotein 3-beta-glucuronosyltransferase 1	B3gat1	-3.81796	0.658097	0.811352		0.34957	0.0497917	0.860934		-3.702	-3.60122	-3.4891	-3.88801	-3.69198	-3.56031	-3.7035	-3.8217	-3.84312	-3.65605	-3.7866	-3.77646	2	0.0044285	1.8654	23888000	2	23888000	1405200	O35789	O35789
Galectin	Lgalsl	-3.82193	0.465911	0.739365		0.349831	0.0318441	0.893736		-0.98064	-1.10279	-0.912333	-1.06908	-0.980677	-0.754837	-0.972305	-1.17447	-0.867939	-1.09569	-0.818105	-1.02494	1	0	3.9312	212570000	1	212570000	23619000	B4F7A3	B4F7A3
Galectin-3-binding protein	Lgals3bp	-3.8259	0.309079	0.82324		0.350093	0.177026	0.565766		-2.30687	-2.02378	-2.1759	-2.29756	-2.25657	-1.97947	-2.13772	-2.31459	-2.15701	-2.18458	-2.15196	-2.14347	1	0.0010922	2.3848	36620000	1	36620000	1664500	O70513	O70513
Gamma-adducin	Add3	-3.82986	0.156057	0.939182		0.350354	0.287287	0.501305		-0.407879	-0.446445	-0.353567	-0.351135	-0.431824	-0.394172	-0.618086	-0.459474	-0.409937	-0.537062	-0.397257	-0.503489	2	0	25.264	190030000	2	190030000	6334500	Q62847	Q62847
Gamma-aminobutyric acid receptor subunit alpha-1	Gabra1	-3.83383	0.262795	0.913714		0.350615	0.434778	0.295856		2.48444	2.39631	2.44693	2.4901	2.46546	2.44916	2.28797	2.52047	2.52483	2.34255	2.58852	2.42283	13	0	69.003	5526300000	20	5511400000	250520000	P62813	P62813
Gamma-aminobutyric acid receptor subunit alpha-2	Gabra2	-3.8378	0.471255	0.846266		0.350877	0.800022	0.201949		1.32711	1.29133	1.37254	1.18273	1.25866	1.39374	1.26088	1.42234	1.44018	1.21362	1.45263	1.4015	4	0	100.72	830630000	6	830630000	39554000	F1LMU7;F1LNE8;P23576	F1LMU7;F1LNE8;P23576
Gamma-aminobutyric acid receptor subunit alpha-3	Gabra3	-3.84176	0.978364	0.548165		0.351138	1.35377	0.0951246		-1.26224	-0.967546	-0.976282	-1.19285	-1.0084	-0.758591	-1.12682	-0.917338	-0.826468	-1.25018	-1.21537	-0.979856	3	0	12.437	104570000	3	104570000	3485600	P20236	P20236
Gamma-aminobutyric acid receptor subunit alpha-4	Gabra4	-3.84573	0.0486592	0.986582		0.351399	2.13211	0.069974		0.27589	0.520948	0.428823	0.307011	0.439253	0.37418	0.210176	0.350395	0.362556	0.205343	0.363304	0.481083	5	0	42.72	304580000	7	304580000	11281000	P28471	P28471
Gamma-aminobutyric acid receptor subunit alpha-5	Gabra5	-3.8497	0.455379	0.928413		0.351661	2.11952	0.0942511		0.358812	0.494986	0.511539	0.441481	0.533371	0.467829	0.302784	0.503922	0.47381	0.369059	0.519737	0.519318	4	0	21.573	295440000	5	295440000	16413000	P19969	P19969
Gamma-aminobutyric acid receptor subunit beta-1	Gabrb1	-3.85367	0.331644	0.823896		0.351922	0.348225	0.296381		-0.155813	-0.345343	-0.0234737	-0.495228	-0.508749	-0.487106	-0.486479	-0.130152	-0.0992947	-0.394279	-0.0982285	-0.182375	4	0	78.884	963930000	5	963930000	53552000	P15431	P15431
Gamma-aminobutyric acid receptor subunit beta-2	Gabrb2	-3.85763	0.0983496	0.939092		0.352184	0.047718	0.806096		-2.20081	-2.71937	-2.51901	-2.41051	-2.5211	-2.71571	-2.59422	-2.2568	-2.26182	-2.37509	-2.19055	-2.2856	3	0	3.558	146480000	3	146480000	8137700	P63138	P63138
Gamma-aminobutyric acid receptor subunit beta-3	Gabrb3	-3.8616	0.244839	0.936195		0.352445	1.8231	0.108674		1.94406	2.03127	2.08427	1.80791	1.94293	2.00089	1.76443	1.88333	1.91764	1.84765	2.06463	1.99546	7	0	92.478	1897900000	17	1897900000	126530000	A0A0G2K5D4;A0A0G2K0J9;P63079	A0A0G2K5D4;A0A0G2K0J9;P63079
Gamma-aminobutyric acid receptor subunit gamma-2	Gabrg2	-3.86557	0.0601823	0.986346		0.352706	1.21858	0.120604		-0.0914555	0.034029	-0.0122852	-0.0868855	-0.064703	0.0260563	-0.220072	0.0446796	0.0708885	-0.0717316	0.134159	0.0869827	6	0	31.514	1010400000	14	850740000	42537000	Q6PW52;P18508;P23574	Q6PW52;P18508
Gamma-aminobutyric acid receptor-associated protein-like 1	Gabarapl1	-3.86953	0.943036	0.43967		0.352968	0.248415	0.340137		-3.25574	-3.48134	-3.47684	-3.59394	-3.77981	-3.91822	-3.61307	-2.94457	-3.1488	-3.30163	-3.00951	-3.40418	1	0.0068465	1.604	142540000	2	142540000	47515000	Q0VGK0	Q0VGK0
Gamma-aminobutyric acid receptor-associated protein-like 2	Gabarapl2	-3.8735	0.142679	0.914927		0.353229	0.201045	0.468141		0.924875	0.634607	0.983049	0.646269	0.689062	0.701313	0.70376	1.02194	1.01417	0.796606	1.01133	0.832281	8	0	19.014	2640400000	12	2640400000	330050000	P60522;A0A0G2JU55	P60522
Gamma-aminobutyric acid type B receptor subunit 1	Gabbr1	-3.87747	2.01661	0.760103		0.35349	1.96735	0.114782		2.07678	2.15235	2.19771	1.97731	2.14682	2.22895	2.07787	2.18849	2.26661	2.06817	2.2366	2.2792	16	0	110.24	2842900000	32	2840400000	61749000	Q9Z0U4;Q924M0;Q5CC44;Q5CC43;B5D5S8;A0A0G2JUQ1	Q9Z0U4;Q924M0
Gamma-aminobutyric acid type B receptor subunit 2	Gabbr2	-3.88143	0.274949	0.9179		0.353752	2.59061	0.0718957		2.66726	2.80672	2.74899	2.7203	2.83335	2.86875	2.65685	2.8398	2.97074	2.7011	2.87656	2.87929	20	0	172.9	3659700000	44	3600200000	81822000	O88871;A0A0A0MXV8	O88871;A0A0A0MXV8
Gamma-enolase	Eno2	-3.8854	0.692211	0.773308		0.354013	1.09543	0.149002		4.03023	4.12055	4.33376	4.15282	4.43577	4.4938	4.19518	4.27489	4.36145	4.28821	4.36155	4.33093	23	0	323.31	47973000000	105	47382000000	2369100000	P07323	P07323
Gamma-glutamyltransferase 7;Gamma-glutamyltransferase 7 heavy chain;Gamma-glutamyltransferase 7 light chain	Ggt7	-3.88937	1.06408	0.822767		0.354274	1.32312	0.11345		2.38283	2.45506	2.53458	2.3444	2.42565	2.49339	2.20887	2.47927	2.50121	2.31038	2.51676	2.52386	15	0	101.93	3575900000	23	3554200000	142170000	Q99MZ4	Q99MZ4
Gamma-synuclein	Sncg	-3.89334	0.142806	0.856518		0.354536	0.814493	0.068336		-2.77993	-2.83224	-2.21363	-3.05282	-2.29349	-2.23024	-2.36108	-2.1605	-2.20462	-3.38588	-2.25087	-3.51371	2	0	8.1939	215520000	2	215520000	26941000	A0A0G2K0T6;Q63544;F1LQ96	A0A0G2K0T6;Q63544;F1LQ96
Gap junction alpha-1 protein	Gja1	-3.8973	0.774707	0.805924		0.354797	0.367636	0.530319		3.34067	3.26467	3.35161	3.34645	3.39197	3.50675	3.30059	3.37097	3.42419	3.26418	3.36636	3.33721	17	0	241.36	13947000000	55	13716000000	762010000	P08050	P08050
Gap junction gamma-2 protein	Gjc2	-3.90127	0.31738	0.791264		0.355059	0.584551	0.153378		-4.68862	-4.56533	-4.53093	-4.16411	-4.51009	-5.01342	-4.34944	-4.40837	-4.53336	-4.03814	-4.64059	-4.49905	1	0	19.751	23874000	1	23874000	1256500	Q80XF7	Q80XF7
Gap junction protein	Gjc3	-3.90524	1.21582	0.735285		0.35532	0.604047	0.322515		-2.56735	-2.3904	-2.24202	-2.15346	-2.03811	-1.98346	-2.4181	-2.43235	-2.35613	-2.4081	-2.41669	-2.39022	1	0	7.6351	756440000	2	719640000	51403000	F1LPT0	F1LPT0
Gap junction protein	Gjb6	-3.9092	0.105546	0.915752		0.355581	1.02043	0.0688453		-4.76063	-4.44733	-4.97037	-4.77662	-4.8032	-4.32748	-5.14807	-4.78039	-4.69587	-5.3492	-4.73635	-4.52011	1	0	8.2774	4492900	1	4492900	374410	Q6AZ42	Q6AZ42
GDNF family receptor alpha-1	Gfra1	-3.91317	0.0417465	0.987773		0.355843	0.774632	0.151298		-2.24558	-1.83735	-1.92395	-1.90149	-1.92984	-1.89401	-1.94259	-1.79206	-1.8727	-1.9394	-1.81443	-1.70665	1	0	4.748	38080000	1	38080000	2004200	Q62997	Q62997
GDP-fucose protein O-fucosyltransferase 1	Pofut1	-3.91714	0.435986	0.892082		0.356104	1.79638	0.231197		-1.78499	-1.72601	-1.69218	-1.89706	-1.82698	-1.77713	-1.86218	-1.75232	-1.64407	-1.74257	-1.69974	-1.75141	2	0	9.0637	50182000	2	50182000	2281000	Q6EV70	Q6EV70
General transcription factor II-I	Gtf2i	-3.9211	0.415311	0.846119		0.356365	1.9816	0.009216	+	0.0415401	-0.24148	-0.204521	0.133871	-0.13942	-0.309341	0.252151	-0.299902	-0.37233	0.230804	-0.221134	-0.206947	6	0	16.715	160340000	7	160340000	3411500	Q5U2Y1;A0A0G2K4T7;A0A1B0GWN0	Q5U2Y1;A0A0G2K4T7
General vesicular transport factor p115	Uso1	-3.92507	0.0668587	0.994619		0.356627	1.37468	0.102252		2.50037	2.41677	2.46481	2.58518	2.48677	2.49114	2.69546	2.39936	2.3679	2.6183	2.42735	2.41946	12	0	223.4	2093300000	21	2093300000	47575000	P41542	P41542
Gephyrin;Molybdopterin adenylyltransferase;Molybdopterin molybdenumtransferase	Gphn	-3.92904	0.114666	0.970657		0.356888	0.0140236	0.973995		1.62921	1.62171	1.68145	1.50022	1.60297	1.55889	1.84571	1.79667	1.80015	1.83472	1.78224	1.72975	16	0	251.96	3672400000	30	3672400000	94164000	Q03555;F1MA86;M0R423	Q03555;F1MA86;M0R423
Geranylgeranyl transferase type-2 subunit alpha	Rabggta	-3.93301	0.908586	0.773057		0.35715	1.33815	0.12631		0.833847	0.867224	0.945511	0.640215	0.762115	0.736561	0.701769	0.871096	0.985138	0.71423	0.949682	1.07334	7	0	44.053	663480000	10	663480000	16587000	Q08602	Q08602
Geranylgeranyl transferase type-2 subunit beta	Rabggtb	-3.93697	0.0001323	0.999746		0.357411	0.583361	0.159544		-3.62686	-2.96509	-3.10316	-3.39939	-3.43631	-3.19697	-3.65152	-3.52209	-3.67009	-3.4352	-3.33868	-3.29179	2	0	4.0587	468890000	2	468890000	29305000	F1LSM6;Q08603	F1LSM6;Q08603
Glia maturation factor beta	Gmfb	-3.94094	0.00424348	1		0.357672	2.33395	0.125606		2.54315	2.64628	2.61781	2.55143	2.62838	2.68516	2.47021	2.59724	2.62222	2.47243	2.61743	2.56281	11	0	160.67	7739800000	35	7678900000	853210000	Q63228;M0RDJ4	Q63228;M0RDJ4
Glial fibrillary acidic protein	Gfap	-3.94491	1.04368	0.379271		0.357934	1.06329	0.0485	+	4.86127	4.8488	4.43604	5.13729	4.81553	4.50936	4.89372	4.16283	3.98294	4.8182	4.00227	4.00994	41	0	323.31	52718000000	104	51854000000	1672700000	P47819;A0A1W2Q6C8	P47819
Glucosamine-6-phosphate isomerase	Gnpda2	-3.94887	0.147032	0.935238		0.358195	0.151725	0.645801		-1.86271	-2.00225	-1.87678	-2.07878	-2.11249	-2.22019	-2.02177	-1.94334	-2.01356	-2.01309	-1.78834	-1.81881	2	0	7.3265	149680000	3	149680000	9978600	B5DEZ6	B5DEZ6
Glucosamine-6-phosphate isomerase	Gnpda1	-3.95284	0.191689	0.91348		0.358456	1.12793	0.179443		-1.283	-1.23753	-1.15672	-1.3611	-1.32142	-1.55586	-1.41896	-1.21382	-1.25334	-1.35382	-1.21983	-1.17195	5	0	24.615	297310000	7	297310000	22870000	M0RCH5	M0RCH5
Glucose-6-phosphate 1-dehydrogenase	G6pdx	-3.95681	0.400409	0.946241		0.358718	1.20247	0.135235		2.50519	2.54263	2.59291	2.42182	2.4964	2.50019	2.35531	2.58534	2.57871	2.41155	2.60681	2.60968	18	0	87.921	2619600000	28	2619600000	84503000	P05370	P05370
Glucose-6-phosphate isomerase	Gpi	-3.96077	0.460782	0.81487		0.358979	0.629836	0.233818		5.38184	5.28729	5.50544	5.3059	5.4149	5.50645	5.22539	5.40809	5.43179	5.21231	5.42887	5.36267	30	0	323.31	54311000000	109	54311000000	1939700000	Q6P6V0	Q6P6V0
Glucosylceramidase	Gba	-3.96474	0.750622	0.788341		0.35924	0.312975	0.573132		0.185322	0.201368	0.210812	-0.0112572	0.0490189	0.123222	0.160191	0.282003	0.302462	0.226255	0.156002	0.352242	5	0	29.348	601640000	6	601640000	24066000	B2RYC9	B2RYC9
Glutamate carboxypeptidase 2	Folh1	-3.96871	0.152526	0.959023		0.359502	2.15038	0.0647488		2.15432	2.32718	2.26927	2.19668	2.30475	2.35471	2.12285	2.32054	2.38637	2.11633	2.35364	2.34338	16	0	90.187	1942800000	20	1942800000	47384000	P70627;G3V7S0;D4A2Y7	P70627;G3V7S0
Glutamate decarboxylase 1	Gad1	-3.97268	1.02014	0.735299		0.359763	1.84311	0.048183	+	1.36458	1.47276	1.58578	1.16382	1.40181	1.56169	1.30523	1.61086	1.65524	1.27552	1.58293	1.59177	10	0	76.109	2023000000	29	2016700000	84028000	P18088;B3VQJ0;Q63211	P18088;B3VQJ0
Glutamate decarboxylase 2	Gad2	-3.97664	0.10785	0.971525		0.360025	1.32972	0.0919409		3.18293	3.2263	3.31115	3.14942	3.2985	3.28567	3.04944	3.32883	3.34302	3.05504	3.34012	3.28894	18	0	247.65	10667000000	48	10592000000	407370000	Q05683	Q05683
Glutamate dehydrogenase 1, mitochondrial	Glud1	-3.98061	0.825167	0.73963		0.360286	0.164077	0.617063		5.68327	5.88012	5.83482	5.83086	5.98345	6.08915	5.74948	5.60981	5.75689	5.72548	5.66182	5.79876	40	0	323.31	144460000000	192	143560000000	4350400000	P10860	P10860
Glutamate receptor 1	Gria1	-3.98458	0.181086	0.933186		0.360547	2.68844	0.0485961	+	3.42002	3.65432	3.55541	3.43836	3.58221	3.70486	3.37892	3.58785	3.62859	3.41004	3.59838	3.62317	24	0	323.31	11829000000	76	11391000000	247620000	P19490;M0R5P7;A0A0G2K798	P19490;M0R5P7;A0A0G2K798
Glutamate receptor 2	Gria2	-3.98854	0.76873	0.820277		0.360809	0.959456	0.179894		-0.66333	-0.64316	-0.56591	-0.545639	-0.512497	-0.544142	-0.797409	-0.586749	-0.494421	-0.699795	-0.508213	-0.445452	1	0	20.715	268930000	2	268930000	6254200	P19491	P19491
Glutamate receptor 3	Gria3	-3.99251	0.289462	0.890015		0.36107	2.00111	0.0630288		2.18989	2.4874	2.36198	2.33107	2.48234	2.61975	2.19397	2.35473	2.42623	2.20822	2.38994	2.4772	16	0	120.23	4163900000	29	4161000000	101490000	G3V8Y9;P19492	G3V8Y9;P19492
Glutamate receptor ionotropic, delta-1	Grid1	-3.99648	0.4578	0.934466		0.361331	0.683228	0.192473		-0.298132	-0.29974	-0.242113	-0.370192	-0.373758	-0.376068	-0.40213	-0.0792141	-0.0918159	-0.29995	-0.106144	-0.0786457	9	0	50.14	298860000	10	298860000	6496900	Q62640;F1LUR6	Q62640;F1LUR6
Glutamate receptor ionotropic, kainate 2	Grik2	-4.00044	0.190837	0.990076		0.361593	0.300804	0.438329		-0.0368137	-0.0676422	-0.0697746	0.0281963	-0.078907	-0.089571	-0.158115	0.0744228	0.0996723	-0.0988865	0.0449295	0.0481491	5	0	50.895	317980000	7	309860000	7945200	P42260;F1M855	P42260;F1M855
Glutamate receptor ionotropic, kainate 3	Grik3	-4.00441	0.103513	0.963487		0.361854	1.18138	0.198857		-3.52452	-3.34793	-3.31665	-3.51001	-3.4393	-3.5418	-3.45199	-3.43142	-3.35984	-3.41568	-3.31255	-3.26719	1	0	4.8052	15964000	1	15964000	354750	G3V9I2;P42264	G3V9I2;P42264
Glutamate receptor ionotropic, NMDA 1	Grin1	-4.00838	0.138276	0.954629		0.362116	1.89179	0.14741		2.36806	2.45932	2.43852	2.24739	2.38485	2.42519	2.47766	2.53332	2.57026	2.49678	2.63295	2.52251	18	0	72.629	2716600000	22	2716600000	54332000	Q62648;P35439	Q62648;P35439
Glutamate receptor ionotropic, NMDA 2A	Grin2a	-4.01235	0.069441	0.968766		0.362377	2.13863	0.0720935		-0.831987	-0.630272	-0.606312	-1.08085	-0.867205	-0.699045	-0.563108	-0.447491	-0.509531	-0.523813	-0.396772	-0.480494	6	0	18.594	305810000	6	305810000	4704700	Q00959;G3V9C5	Q00959;G3V9C5
Glutamate receptor ionotropic, NMDA 2B	Grin2b	-4.01631	0.0613696	0.959865		0.362638	0.441245	0.252369		0.861511	1.14115	1.07156	0.75123	1.01953	1.23454	1.34907	1.1478	1.25748	1.2601	1.39458	1.20477	16	0	153.12	2419200000	25	2360900000	36890000	G3V746;Q00960	G3V746;Q00960
Glutamate receptor ionotropic, NMDA 3A	Grin3a	-4.02028	1.77719	0.351762		0.3629	2.79847	0.00175342	+	-3.63519	-3.37152	-3.43407	-3.80017	-3.51605	-3.70883	-4.00582	-3.61989	-3.81831	-3.89831	-3.53951	-3.73987	1	0.00067174	2.8168	38242000	1	38242000	735430	Q9R1M7;A0A096MIS4	Q9R1M7;A0A096MIS4
Glutamate receptor-interacting protein 1	Grip1	-4.02425	0.150979	0.962698		0.363161	0.676326	0.359162		0.0101776	0.11495	0.0775166	-0.0333633	0.0884571	0.0800495	0.0513706	0.0167656	0.0974178	0.133972	0.169064	0.175951	10	0	27.006	476940000	10	476940000	8516800	P97879;F1LRA4;F1LMX8;A0A140TA96;Q30A72	P97879;F1LRA4;F1LMX8;A0A140TA96;Q30A72
Glutamate--cysteine ligase catalytic subunit	Gclc	-4.02821	1.63721	0.935855		0.363422	0.951493	0.166726		0.164782	0.181175	0.160925	-0.00242043	0.0691662	0.0602684	0.0186787	0.296408	0.28731	0.110132	0.247612	0.225815	6	0	25.191	364990000	6	364990000	12586000	P19468	P19468
Glutaminase kidney isoform, mitochondrial;Glutaminase kidney isoform 68 kDa chain;Glutaminase kidney isoform 65 kDa chain	Gls	-4.03218	2.41841	0.73653		0.363684	0.224468	0.735922		4.50518	4.539	4.61624	4.58486	4.65469	4.73758	4.60211	4.53878	4.61442	4.5951	4.62164	4.66651	31	0	323.31	23926000000	72	23901000000	682890000	P13264;A0A0G2K1T0;A0A0G2KAN7	P13264;A0A0G2K1T0;A0A0G2KAN7
Glutamine synthetase	Glul	-4.03615	0.667663	0.928179		0.363945	0.780287	0.212097		4.40611	4.3817	4.37747	4.34764	4.38787	4.42649	4.25932	4.46488	4.46531	4.24831	4.44726	4.48775	25	0	323.31	70597000000	126	70143000000	4126100000	P09606	P09606
Glutamyl-tRNA(Gln) amidotransferase subunit B, mitochondrial	Gatb	-4.04011	0.0758932	0.937272		0.364206	0.422674	0.245464		-3.20488	-2.86948	-3.15783	-2.76924	-2.99826	-2.6396	-3.24852	-2.98063	-2.91564	-2.96762	-2.82183	-2.83969	2	0	7.213	43131000	2	43131000	1725200	M0R4L6	M0R4L6
Glutaredoxin-1	Glrx	-4.04408	0.0307823	0.995004		0.364468	0.963774	0.184209		0.614172	0.8335	0.709814	0.775454	0.829519	0.831963	0.608114	0.762043	0.815281	0.728537	0.735439	0.820578	5	0	10.329	1403000000	6	1403000000	233840000	Q9ESH6;Q6AY00;A0A0G2KAZ6	Q9ESH6
Glutaredoxin-2, mitochondrial	Glrx2	-4.04805	0.0275075	0.995151		0.364729	0.596671	0.319651		-1.03893	-0.82836	-0.927219	-0.949446	-0.908543	-0.93769	-1.05114	-1.01796	-1.03096	-0.980562	-0.99075	-0.831398	1	0	7.9556	219440000	2	219440000	31349000	Q6AXW1	Q6AXW1
Glutaredoxin-3	Glrx3	-4.05202	0.329355	0.922791		0.364991	1.31749	0.20099		2.30176	2.31664	2.40427	2.25584	2.3584	2.32457	2.21556	2.36212	2.4095	2.2554	2.34525	2.33524	14	0	110	2533200000	26	2530500000	133180000	Q9JLZ1;A0A0G2K5P8	Q9JLZ1;A0A0G2K5P8
Glutathione peroxidase 1	Gpx1	-4.05598	0.278651	0.923426		0.365252	0.187684	0.705714		-0.747032	-0.655094	-0.733864	-0.812994	-0.736504	-0.757876	-0.897394	-0.896967	-0.965959	-0.942608	-1.02905	-0.957859	3	0	12.018	374770000	4	374770000	26770000	P04041;M0RAM5	P04041;M0RAM5
Glutathione peroxidase;Phospholipid hydroperoxide glutathione peroxidase, mitochondrial	Gpx4	-4.05995	0.662855	0.818289		0.365513	1.05309	0.31325		0.659386	0.763943	0.723406	0.671751	0.673868	0.782118	0.594582	0.632977	0.746733	0.605951	0.692665	0.735456	5	0	26.365	588310000	8	588310000	49026000	A0A0G2K398;F8WFK6;P36970	A0A0G2K398;F8WFK6;P36970
Glutathione reductase	Gsr	-4.06392	0.771071	0.764842		0.365775	0.198305	0.648945		1.71055	1.58534	1.78912	1.64011	1.68836	1.75561	1.5828	1.67873	1.73067	1.59214	1.68328	1.6787	6	0	142.34	1532000000	10	1532000000	95752000	A0A0G2JU71;F1LRE1;P70619	A0A0G2JU71;F1LRE1;P70619
Glutathione S-transferase A6	Gsta6	-4.06788	0.249316	0.923704		0.366036	0.713776	0.270818		0.695518	0.634802	0.724552	0.644793	0.75449	0.821299	0.71249	0.836874	0.862183	0.707344	0.844519	0.761763	5	0	23.105	779970000	6	779970000	59997000	Q6AXY0	Q6AXY0
Glutathione S-transferase alpha-3;Glutathione S-transferase alpha-1;Glutathione S-transferase alpha-1, N-terminally processed;Glutathione S-transferase alpha-5;Glutathione S-transferase;Glutathione S-transferase alpha-2	Gsta3;Gsta1;Gsta5;Gsta2	-4.07185	1.21769	0.790667		0.366297	1.62155	0.18361		1.23257	1.28553	1.21091	1.28494	1.34772	1.24813	1.29457	1.39117	1.37652	1.29541	1.44196	1.40639	8	0	42.034	3936400000	16	3936400000	357860000	P04904;P00502;P46418;A0A0G2JVT2;A0A0G2K8Q5;F7F2H5;A0A0G2JTB1;Q4FZZ3;P04903;D3ZD94	P04904;P00502;P46418;A0A0G2JVT2;A0A0G2K8Q5;F7F2H5;A0A0G2JTB1;Q4FZZ3;P04903
Glutathione S-transferase alpha-4	Gsta4	-4.07582	0.0539793	0.959514		0.366559	0.455705	0.262357		-3.39391	-3.27042	-3.27985	-3.1969	-3.35026	-3.13675	-3.35626	-3.21582	-3.15847	-3.38844	-3.06397	-3.39925	2	0	4.9365	156120000	2	156120000	15612000	P14942	P14942
Glutathione S-transferase kappa 1	Gstk1	-4.07978	1.40939	0.74147		0.36682	0.593665	0.457371		2.04874	2.06508	2.1745	2.02868	2.14564	2.21304	2.14774	2.12753	2.23209	2.0907	2.14153	2.15909	10	0	97.806	2348900000	17	2348900000	146800000	P24473	P24473
Glutathione S-transferase Mu 1	Gstm1	-4.08375	0.486488	0.864291		0.367082	0.801618	0.199712		3.60161	3.63789	3.63367	3.58032	3.56769	3.55956	3.48434	3.66573	3.66044	3.54818	3.78691	3.64351	17	0	122.65	15225000000	36	15212000000	950730000	P04905;G3V983;B0BN47;G3V8H3	P04905;G3V983
Glutathione S-transferase Mu 5	Gstm5	-4.08772	0.373217	0.820134		0.367343	0.119413	0.676074		1.38927	1.20494	1.34664	1.0793	1.00241	0.919212	1.21004	1.41318	1.3007	1.33487	1.52257	1.2836	9	0	30.143	1966600000	12	1966600000	122920000	Q9Z1B2	Q9Z1B2
Glutathione S-transferase omega-1	Gsto1	-4.09169	0.576759	0.784946		0.367604	0.427553	0.311909		1.91934	1.78193	2.00406	1.74727	1.80661	1.92324	1.69534	1.89743	1.94864	1.74973	1.97189	1.90873	8	0	39.619	2631100000	14	2631100000	187940000	Q9Z339;Q6AXR6;A0A096MJ04;A0A0G2JTY5;A0A096MJC4;Q6AXV9	Q9Z339;Q6AXR6;A0A096MJ04
Glutathione S-transferase P	Gstp1	-4.09565	3.41335	0.606289		0.367866	1.21771	0.183439		3.04089	3.0397	3.13008	3.00776	3.12886	3.20059	2.98348	3.1175	3.20271	2.95967	3.10239	3.19574	8	0	174.43	8757900000	33	8752800000	729400000	P04906	P04906
Glutathione S-transferase theta-2	Gstt2	-4.09962	0.529961	0.82288		0.368127	0.388073	0.445909		-0.152843	-0.153536	-0.0862694	-0.139561	-0.210022	-0.198812	-0.144436	-0.0318146	0.130541	-0.182175	-0.0234528	-0.0535355	4	0	9.5195	268700000	4	268700000	20669000	P30713;A0A0G2JZV9;A0A0G2K3C6;D3Z8I7	P30713;A0A0G2JZV9;A0A0G2K3C6
Glutathione S-transferase Yb-3	Gstm3	-4.10359	0.0551532	0.990465		0.368388	2.34611	0.104105		3.04681	3.20284	3.14345	3.02973	3.1397	3.19411	3.02721	3.1203	3.16486	3.12511	3.28602	3.26419	12	0	78.064	8720000000	24	8720000000	545000000	P08009;A0A0G2K4U2;Q5BK56;P08010;A0A0G2K6L4;A0A0G2JZ09;F1LXL7;D3ZVQ8	P08009;A0A0G2K4U2
Glutathione synthetase	Gss	-4.10755	0.727323	0.786209		0.36865	1.59255	0.0651653		-3.50632	-3.39376	-3.28484	-3.51817	-3.28434	-3.21314	-3.44538	-3.28818	-3.13782	-3.41754	-3.07036	-3.11514	6	0	19.31	358480000	6	358480000	14339000	P46413	P46413
Glyceraldehyde-3-phosphate dehydrogenase	Gapdh;LOC685186;Gapdh-ps2;RGD1565368	-4.11152	0.460603	0.890953		0.368911	1.62591	0.134845		5.93229	6.03546	6.11269	5.92211	6.06986	6.1086	5.99403	6.04256	6.11478	5.95015	6.12657	6.07324	27	0	323.31	290530000000	278	288960000000	18060000000	P04797;M0R590;D3ZGY4;M0R660;E9PTN6;A0A0G2K8S2;F1LUI2;F1LUV3;D3ZQT0;F1M2N4;B1WBQ8;D3ZWV2;Q9ESV6;F1LU03;D3ZEN2;Q498M9;D3ZME3;F1M269;A0A0G2JYY8	P04797;M0R590;D3ZGY4;M0R660
Glyceraldehyde-3-phosphate dehydrogenase	RGD1562758	-4.11549	0.130317	0.924325		0.369173	0.930921	0.123128		-2.15596	-2.13257	-1.92236	-2.18316	-2.07095	-2.34076	-2.08923	-1.90963	-1.925	-2.24074	-1.82683	-1.89501	1	0.0064409	1.643	36801000	1	36801000	2453400	E9PTV9	E9PTV9
Glycerol kinase	Gk	-4.11945	0.0035703	0.999575		0.369434	0.207784	0.591393		-0.0756588	0.126247	0.0864639	0.000221252	0.0648651	0.0538979	0.0685768	-0.0287666	0.0866604	0.0861359	0.0593967	-0.00350761	7	0	77.142	434760000	8	434760000	14492000	Q63060;D3ZCI0;A0A0G2KA23;A0A0G2K785;D3Z8F7	Q63060;D3ZCI0;A0A0G2KA23;A0A0G2K785
Glycerol-3-phosphate dehydrogenase [NAD(+)]	Gpd1l	-4.12342	0.581119	0.843221		0.369695	1.17676	0.155509		1.83926	1.86477	1.98219	1.7785	1.89603	1.90903	1.75745	1.86485	1.9351	1.73841	1.97241	1.94593	11	0	71.748	3364000000	19	3348800000	145600000	D3ZAP9	D3ZAP9
Glycerol-3-phosphate dehydrogenase [NAD(+)], cytoplasmic	Gpd1	-4.12739	0.863567	0.789597		0.369957	1.46338	0.0922619		2.06825	2.12038	2.24178	2.21747	2.36694	2.44956	1.97477	2.22165	2.28246	2.01687	2.27037	2.24894	14	0	63.044	7077800000	24	7077800000	337040000	O35077	O35077
Glycerol-3-phosphate dehydrogenase, mitochondrial;Glycerol-3-phosphate dehydrogenase	Gpd2	-4.13136	0.302146	0.918229		0.370218	0.0327191	0.929632		3.41933	3.52356	3.48828	3.46698	3.53583	3.52257	3.50133	3.40048	3.51346	3.49765	3.44469	3.48116	30	0	297.01	12860000000	60	12808000000	297860000	P35571;A0A0G2K0Z7;A0A0G2K1F9;F1LNI0	P35571;A0A0G2K0Z7;A0A0G2K1F9;F1LNI0
Glycerophosphocholine phosphodiesterase GPCPD1	Gpcpd1	-4.13532	0.100605	0.983235		0.370479	0.777075	0.271021		-0.525871	-0.470047	-0.474247	-0.553427	-0.578312	-0.510273	-0.610559	-0.437241	-0.471647	-0.504847	-0.409513	-0.41399	6	0	16.937	161980000	6	161980000	4627900	Q80VJ4;A0A0G2K9B2	Q80VJ4;A0A0G2K9B2
Glycerophosphodiester phosphodiesterase 1	Gde1	-4.13929	0.346245	0.906487		0.370741	0.865419	0.237185		-0.344231	-0.307459	-0.319878	-0.314444	-0.316664	-0.196432	-0.422361	-0.302134	-0.249748	-0.414164	-0.229248	-0.266973	5	0	15.41	1169300000	9	1169300000	64964000	Q9JL55;M0R5Q9	Q9JL55;M0R5Q9
Glycerophosphodiester phosphodiesterase domain-containing protein 1	Gdpd1	-4.14326	1.43827	0.823586		0.371002	0.897575	0.241061		1.09512	1.08468	1.05923	0.935417	0.99122	0.916882	0.922537	1.09486	1.06968	1.02327	1.13161	1.08964	8	0	41.567	1414900000	11	1414900000	74470000	Q0VGK4;A0A0G2K080;A0A0G2K8E7	Q0VGK4;A0A0G2K080;A0A0G2K8E7
Glycine amidinotransferase, mitochondrial	Gatm	-4.14722	1.10706	0.564151		0.371263	0.0906572	0.791021		-0.533976	-0.687006	-0.503599	-0.538532	-0.44208	-0.374616	-0.655159	-0.571099	-0.543026	-0.554535	-0.647367	-0.408375	7	0	60.414	502620000	8	502620000	20105000	P50442;A0A140TA89	P50442;A0A140TA89
Glycine cleavage system H protein, mitochondrial	Gcsh	-4.15119	0.21233	0.929082		0.371525	0.585202	0.259512		0.198854	0.352303	0.29884	0.249172	0.491018	0.58703	0.355505	0.388159	0.31852	0.321194	0.261147	0.199301	5	0	67.857	909890000	14	909890000	90989000	Q5I0P2;A0A0G2JZ02;A0A0G2JYW6	Q5I0P2;A0A0G2JZ02
Glycine--tRNA ligase	Gars	-4.15516	0.929906	0.814515		0.371786	0.771647	0.525711		2.13798	2.19883	2.1869	2.24639	2.27804	2.34546	2.21626	2.19952	2.30075	2.07345	2.11844	2.16842	18	0	98.028	2384400000	22	2384400000	59611000	Q5I0G4	Q5I0G4
Glycogen [starch] synthase, muscle	Gys1	-4.15912	0.631889	0.79189		0.372048	0.59114	0.434767		-3.43511	-3.36685	-3.36877	-3.48949	-3.48293	-3.70778	-3.47667	-3.35289	-3.45154	-3.36457	-3.38374	-3.37845	4	0	11.332	256180000	5	256180000	7762900	A2RRU1	A2RRU1
Glycogen phosphorylase, brain form	Pygb	-4.16309	0.285184	0.913819		0.372309	0.880455	0.15936		-0.667503	-0.503304	-0.63397	-0.737753	-0.713221	-0.662374	-0.794764	-0.471626	-0.533457	-0.526957	-0.4778	-0.456257	1	0.0021381	2.0438	2389600000	4	2334600000	48637000	P53534	P53534
Glycogen synthase kinase-3 alpha	Gsk3a	-4.16706	0.490411	0.929111		0.37257	1.41626	0.183704		2.99153	3.04263	3.09919	2.94118	2.99143	3.02202	2.89306	3.0074	3.00988	2.93669	3.09576	3.08056	12	0	154.51	3787000000	30	3787000000	199320000	P18265;A0A0G2K7W7	P18265;A0A0G2K7W7
Glycogen synthase kinase-3 beta	Gsk3b	-4.17103	0.418783	0.895757		0.372832	0.41846	0.558323		1.86235	1.81899	1.91545	1.75914	1.79633	1.84459	1.73188	1.75769	1.80499	1.77392	1.87703	1.81874	3	0	88.71	1113100000	10	1113100000	48394000	P18266;A0A0G2KB98;A0A0G2JSH4	P18266;A0A0G2KB98;A0A0G2JSH4
Glycogenin-1	Gyg1	-4.17499	0.169197	0.932857		0.373093	0.947244	0.181902		2.00681	2.21347	2.10502	2.09482	2.20402	2.28024	2.07089	2.04358	2.16505	2.02786	2.19036	2.19328	7	0	81.095	1028000000	9	1028000000	93458000	O08730;F8WFR6;A0A0G2JXP1	O08730;F8WFR6;A0A0G2JXP1
Glycolipid transfer protein	GLTP	-4.17896	0.196932	0.913995		0.373354	0.188087	0.51308		1.37714	1.22632	1.41347	1.56403	1.43782	1.49075	1.45951	1.71461	1.74529	1.42192	1.67203	1.53924	7	0	19.904	1939600000	11	1939600000	129310000	B0BNM9	B0BNM9
Glycylpeptide N-tetradecanoyltransferase	Nmt2	-4.18293	0.0703873	0.975869		0.373616	0.227237	0.593064		0.786352	0.655565	0.758959	0.578903	0.630943	0.573151	0.667755	0.764315	0.8211	0.672909	0.78998	0.722393	8	0	20.672	518360000	10	518360000	20735000	F1M110	F1M110
Glycylpeptide N-tetradecanoyltransferase 1	Nmt1	-4.18689	1.24731	0.66255		0.373877	1.48637	0.096577		-1.80187	-1.61194	-1.71872	-1.66823	-1.62129	-1.62939	-1.8258	-1.56261	-1.72148	-1.69521	-1.51634	-1.62392	2	0	6.8095	53794000	2	53794000	2561600	Q8K1Q0	Q8K1Q0
Glyoxalase domain-containing protein 4	Glod4	-4.19086	0.624548	0.861369		0.374139	1.18268	0.128693		1.96486	2.07749	2.17457	1.99675	2.01213	2.08604	1.89952	2.13301	2.12258	1.89582	2.11917	2.11724	13	0	73.914	3227500000	22	3227500000	153690000	Q5I0D1	Q5I0D1
Glypican-1;Secreted glypican-1	Gpc1	-4.19483	1.76139	0.820612		0.3744	1.74806	0.163423		1.21856	1.32934	1.39516	1.30323	1.45569	1.48787	1.20297	1.27592	1.30177	1.22315	1.28263	1.33508	9	0	122.26	2923000000	16	2923000000	104390000	Q6P7Q2;P35053	Q6P7Q2;P35053
GMP reductase 1;GMP reductase	Gmpr	-4.19879	0.143304	0.938088		0.374661	0.251601	0.467398		0.92981	0.776974	0.915112	0.775967	0.755703	0.806574	0.705881	0.941132	0.922264	0.731329	0.900955	0.808626	8	0	24.379	659710000	9	659710000	41232000	Q9Z244;F1LRV6	Q9Z244;F1LRV6
GMP synthase [glutamine-hydrolyzing]	Gmps	-4.20276	0.0338526	0.996834		0.374923	1.50844	0.121712		0.778112	0.938936	0.90288	0.726063	0.761513	0.791906	0.618708	0.819975	0.815281	0.68676	0.83614	0.840883	11	0	85.245	906810000	13	906810000	21591000	Q4V7C6;A0A0G2K2C2;A0A096MJ75;A0A096MJK6	Q4V7C6;A0A0G2K2C2;A0A096MJ75
Golgi apparatus protein 1	Glg1	-4.20673	0.44735	0.795636		0.375184	0.226297	0.421634		1.185	1.42894	1.30821	1.34	1.40072	1.46204	1.29787	0.935883	1.09211	1.22734	0.94454	1.18305	13	0	107.53	1800400000	19	1793000000	29884000	G3V8G5;Q62638	G3V8G5;Q62638
Golgi integral membrane protein 4	Golim4	-4.2107	0.0274617	0.985755		0.375445	0.927145	0.126605		-4.62812	-4.26013	-4.39457	-4.32576	-4.15698	-3.74991	-4.23015	-4.2635	-4.48707	-4.42902	-4.21317	-4.21567	1	0	6.7963	15038000	1	15038000	442290	Q5BJK8;A0A0G2K571;D3ZM57	Q5BJK8;A0A0G2K571;D3ZM57
Golgi phosphoprotein 3	Golph3	-4.21466	0.203758	0.891369		0.375707	2.59783	0	+	-2.64886	-3.26403	-3.15924	-2.74752	-3.36074	-3.14354	-2.55947	-3.48402	-3.38244	-2.61464	-3.27478	-3.49435	1	0	5.8711	77410000	1	77410000	4838100	Q569C9;Q9ERE4	Q569C9;Q9ERE4
Golgi phosphoprotein 3-like	Golph3l	-4.21863	0.198482	0.883966		0.375968	0.569007	0.201364		-2.77149	-3.22843	-2.86139	-3.12762	-3.16373	-3.25222	-2.81238	-2.83872	-2.95422	-2.9384	-2.98666	-2.91513	1	0.0010977	2.4886	21411000	1	21411000	1259500	A0A0G2K9Q1;Q66H74	A0A0G2K9Q1;Q66H74
Golgi reassembly-stacking protein 1	Gorasp1	-4.2226	0.156334	0.888093		0.376229	2.79849	0	+	-2.00413	-2.67577	-2.61821	-1.64388	-2.12245	-2.63309	-1.79852	-2.5518	-2.24268	-1.81572	-2.45758	-2.61036	2	0	4.3766	39903000	2	39903000	3990300	O35254;B1WBR1;A0A0G2JWJ7	O35254;B1WBR1;A0A0G2JWJ7
Golgi reassembly-stacking protein 2	Gorasp2	-4.22656	0.134179	0.933969		0.376491	0.643634	0.16037		0.094471	0.114811	0.0213089	0.23691	0.268553	0.216579	0.218651	-0.189495	-0.00786781	0.215536	-0.160801	-0.105265	5	0	36.289	1130200000	5	1130200000	75344000	Q9R064;Q68G33;F6T071	Q9R064;Q68G33;F6T071
Golgi resident protein GCP60	Acbd3	-4.23053	0.655849	0.78589		0.376752	1.9247	0.0367476	+	-0.903032	-1.08875	-1.02617	-0.972149	-1.14901	-1.31627	-0.83021	-1.20437	-1.32995	-0.835306	-1.11215	-1.19012	3	0	18.554	120020000	3	120020000	5715400	Q7TNY6;G3V6E4;A0A0G2K756	Q7TNY6;G3V6E4;A0A0G2K756
Golgi SNAP receptor complex member 1	Gosr1	-4.2345	0.617032	0.758357		0.377014	0.568008	0.270434		-0.699514	-0.679022	-0.720018	-0.672678	-0.643383	-0.621491	-0.699249	-0.891826	-0.746878	-0.705198	-0.91485	-0.673031	4	0	13.172	136590000	4	136590000	8537000	Q62931	Q62931
Golgi SNAP receptor complex member 2	Gosr2	-4.23846	0.0665693	0.967077		0.377275	0.80298	0.277839		-2.415	-2.30861	-2.20167	-2.2469	-2.28443	-2.13918	-2.28018	-2.19947	-2.32949	-2.3235	-2.18343	-2.25346	6	0	47.89	237870000	8	237870000	33981000	O35165	O35165
Golgin subfamily A member 2	Golga2	-4.24243	0.289322	0.807736		0.377536	1.91694	0	+	0.0930042	-0.439072	-0.65955	0.219547	-0.168697	-0.604055	0.205967	-0.714664	-0.676418	0.116512	-0.669498	-0.467392	7	0	54.113	390290000	8	390290000	9076600	Q62839;A0A140TAB6;A0A0G2K977	Q62839;A0A140TAB6;A0A0G2K977
Golgin subfamily A member 5	Golga5	-4.2464	0.627182	0.736249		0.377798	0.471879	0.236977		0.860954	0.946424	0.899204	1.01824	1.05927	1.13998	0.953276	0.674635	0.764532	0.8897	0.537012	0.83218	11	0	58.171	442730000	13	442730000	11068000	Q3ZU82;G3V6Z7	Q3ZU82;G3V6Z7
Golgin subfamily A member 7	Golga7	-4.25037	0.615882	0.659779		0.378059	0.100047	0.729272		-3.71935	-3.44028	-3.47306	-3.72682	-3.84803	-3.50681	-3.62009	-3.68753	-3.35613	-3.63549	-3.62469	-3.65074	1	0	5.2738	63496000	1	63496000	7055100	Q6AYQ1	Q6AYQ1
GPI inositol-deacylase	Pgap1	-4.25433	0.252037	0.940246		0.37832	1.29	0.201863		-0.320021	-0.308857	-0.257881	-0.509525	-0.363184	-0.400847	-0.32336	-0.226398	-0.255211	-0.304689	-0.203695	-0.245621	7	0	47.875	663630000	11	659070000	15692000	Q765A7	Q765A7
GPI transamidase component PIG-S	Pigs	-4.2583	0.430254	0.915593		0.378582	1.67815	0.134425		0.139608	0.313177	0.309834	0.072258	0.215752	0.288877	0.0991611	0.210106	0.181026	0.143812	0.192614	0.257875	6	0	61.263	409210000	7	409210000	13640000	Q5XI31	Q5XI31
G-protein coupled receptor 56;GPR56 N-terminal fragment;GPR56 C-terminal fragment	Gpr56;Adgrg1	-4.26227	0.168195	0.936194		0.378843	0.675955	0.18904		-0.216425	-0.284609	-0.148247	-0.226152	-0.165478	-0.235025	-0.319311	-0.0304432	0.0291538	-0.315413	-0.0709991	-0.111172	5	0	63.222	382280000	7	382280000	15291000	Q8K3V3;F1LMW3	Q8K3V3;F1LMW3
G-protein coupled receptor-associated sorting protein 1	Gprasp1	-4.26623	0.0338318	0.95853		0.379105	0.768672	0.0643423		-5.90347	-7.27611	-6.5019	-6.4279	-6.57128	-8.60928	-6.35224	-7.58382	-6.1827	-6.31638	-6.23436	-6.68144	1	0	3.8214	4055400	1	4055400	66481	Q920R4;M0R9R0	Q920R4;M0R9R0
G-protein-signaling modulator 1	Gpsm1	-4.2702	0.119415	0.959296		0.379366	0.561512	0.450405		0.270178	0.283583	0.260612	0.331244	0.297499	0.211466	0.205593	0.302809	0.387499	0.25436	0.348305	0.325106	10	0	50.555	814150000	10	814150000	21425000	Q9R080;G3V9X2;D3ZCE5	Q9R080;G3V9X2
GRAM domain-containing protein 1A	Gramd1a	-4.27417	1.35776	0.525759		0.379627	1.99571	0.0531741		-1.05479	-1.21836	-1.36306	-1.00387	-1.22168	-1.44468	-1.09199	-1.2552	-1.33502	-0.933569	-1.25471	-1.31025	4	0	12.461	88647000	4	88647000	2395900	Q3KR56;A0A0H2UHS9	Q3KR56;A0A0H2UHS9
GRIP1-associated protein 1	Gripap1	-4.27813	0.205751	0.960485		0.379889	0.843644	0.271221		1.98329	1.99908	1.98944	1.93096	1.94727	2.01208	1.88976	2.05999	2.03744	1.88873	1.97538	1.98485	19	0	180.79	1702300000	25	1702300000	35465000	Q9JHZ4	Q9JHZ4
Growth arrest and DNA damage-inducible proteins-interacting protein 1	Gadd45gip1	-4.2821	0.311532	0.824725		0.38015	0.105664	0.635105		-0.673876	-0.217541	-0.376539	-0.36268	-0.129417	-0.128803	-0.470177	-0.740004	-0.52199	-0.438347	-0.648125	-0.40909	3	0	23.083	226430000	3	226430000	17417000	Q5XJW2	Q5XJW2
Growth arrest-specific protein 7	Gas7	-4.28607	0.219898	0.933962		0.380411	0.429532	0.28953		1.49527	1.40882	1.445	1.54608	1.51905	1.56219	1.43418	1.74123	1.64265	1.45938	1.65291	1.58966	10	0	71.952	2267600000	14	2267600000	119350000	M0R4R4;M0RD55;A0A0G2JT50;O55148	M0R4R4;M0RD55;A0A0G2JT50;O55148
Growth factor receptor-bound protein 10	Grb10	-4.29004	0.581504	0.785065		0.380673	1.19049	0.0631515		-1.55599	-1.70955	-1.54575	-1.51943	-1.61053	-1.57209	-1.33378	-1.79758	-1.86148	-1.37786	-1.88809	-1.71899	1	0	12.514	45794000	1	45794000	1696100	P0CE43;D3ZEA3;A0A0G2JYJ1	P0CE43;D3ZEA3;A0A0G2JYJ1
Growth factor receptor-bound protein 2	Grb2	-4.294	0.117892	0.963127		0.380934	1.18602	0.212037		0.280973	0.41564	0.31225	0.250744	0.379433	0.420599	0.301733	0.385468	0.37508	0.369938	0.371876	0.401091	11	0	79.67	3197600000	28	3164000000	226000000	P62994	P62994
GrpE protein homolog 1, mitochondrial	Grpel1	-4.29797	0.847847	0.790663		0.381195	0.0105	0.973433		1.46875	1.59694	1.61044	1.56507	1.62086	1.77752	1.71516	1.59158	1.63268	1.65801	1.59016	1.63132	8	0	50.424	2508300000	11	2508300000	179170000	P97576;A0A0G2JZA2	P97576;A0A0G2JZA2
GTP:AMP phosphotransferase AK3, mitochondrial	Ak3	-4.30194	1.20276	0.708638		0.381457	0.585675	0.484975		2.44969	2.36741	2.50971	2.40165	2.4371	2.5518	2.48134	2.41006	2.5078	2.49771	2.46797	2.469	14	0	116.48	3559500000	22	3559500000	222470000	Q6P2A5;P29411	Q6P2A5;P29411
GTPase HRas;GTPase HRas, N-terminally processed	Hras	-4.3059	0.662053	0.914874		0.381718	1.61779	0.113959		3.66842	3.75408	3.8015	3.71684	3.83414	3.87307	3.67676	3.80213	3.83246	3.61751	3.85649	3.83547	13	0	214.3	11940000000	54	11622000000	1162200000	P20171	P20171
GTPase KRas;GTPase KRas, N-terminally processed	Kras	-4.30987	0.227185	0.915423		0.38198	0.450929	0.357578		0.211624	0.103844	0.154062	0.0204144	0.140471	0.0517216	0.0893421	0.272041	0.274494	0.0847359	0.163172	0.322521	2	0	14.184	1422500000	6	1422500000	158060000	P08644	P08644
GTPase NRas	Nras	-4.31384	0.44549	0.901791		0.382241	1.82732	0.0978913		0.817232	0.908833	0.898357	0.754559	0.886677	1.00204	0.728621	0.867517	0.867022	0.712046	0.942358	0.962551	4	0	19.246	572930000	4	572930000	57293000	Q04970	Q04970
GTP-binding nuclear protein Ran;GTP-binding nuclear protein Ran, testis-specific isoform	Ran;RGD1306195;Rasl2-9	-4.3178	0.0891626	0.983799		0.382502	1.22496	0.284875		3.07121	3.19324	3.14345	3.15412	3.18138	3.18079	3.11189	3.15611	3.22831	3.11899	3.17203	3.17589	12	0	88.729	6130500000	21	6093900000	553990000	P62828;Q66H11;Q8K586	P62828;Q66H11;Q8K586
GTP-binding protein Rab-3D	Rab3d	-4.32177	0.0868856	0.935357		0.382764	0.0840718	0.776456		0.642567	0.496269	0.769648	0.490038	0.469145	0.566719	0.61031	0.620491	0.658033	0.53742	0.771185	0.480568	3	0	58.389	7848400000	8	7832100000	559440000	Q63942	Q63942
GTP-binding protein REM 2	Rem2	-4.32574	0.730099	0.79		0.383025	0.876512	0.138196		-1.22722	-0.970688	-0.858978	-1.13627	-0.805689	-0.822031	-0.946047	-0.941217	-0.790491	-0.890532	-0.83835	-0.818523	3	0	12.129	107380000	3	107380000	6316400	Q9WTY2	Q9WTY2
GTP-binding protein Rheb	Rheb	-4.32971	0.283099	0.889609		0.383286	0.657915	0.189299		1.02472	0.973768	1.13424	0.854919	0.897379	1.00926	0.964338	1.31134	1.20526	0.959288	1.16572	1.17129	6	0	47.671	1559400000	9	1559400000	173260000	Q62639;M0R3K1	Q62639;M0R3K1
GTP-binding protein SAR1b	Sar1b	-4.33367	0.158601	0.914506		0.383548	0.0731434	0.780014		-1.0558	-0.790854	-0.991329	-0.914772	-1.12251	-0.937971	-0.974638	-0.912661	-1.07669	-0.844973	-0.880158	-0.855043	3	0	34.715	312340000	4	312340000	31234000	Q5HZY2	Q5HZY2
Guanidinoacetate N-methyltransferase	Gamt	-4.33764	0.588528	0.794071		0.383809	0.386273	0.309728		-1.52312	-1.27122	-1.34094	-1.41754	-1.61491	-1.46441	-1.51847	-1.37422	-1.29278	-1.4788	-1.29601	-1.19318	3	0	9.4574	135860000	3	135860000	12351000	G3V960;P10868	G3V960;P10868
Guanine deaminase	Gda	-4.34161	0.285584	0.898923		0.384071	1.21677	0.122862		4.46658	4.49387	4.6384	4.34093	4.49273	4.53636	4.3675	4.51457	4.57364	4.32027	4.60032	4.50086	28	0	323.31	31088000000	74	30993000000	1147900000	Q9JKB7;Q9WTT6	Q9JKB7;Q9WTT6
Guanine nucleotide-binding protein G(i) subunit alpha-1	Gnai1	-4.34557	1.01608	0.832424		0.384332	2.48845	0.0365271	+	3.07022	3.26412	3.25984	3.07649	3.22868	3.30272	3.03514	3.27547	3.33455	3.05504	3.31709	3.35198	9	0	248.67	9651400000	41	9494600000	632970000	P10824;P29348;D3ZSS5;D4AA42	P10824
Guanine nucleotide-binding protein G(i) subunit alpha-2	Gnai2	-4.34954	0.49085	0.821724		0.384593	2.35827	0.0691747		4.07705	4.23289	4.22388	4.20782	4.32974	4.50799	4.11014	4.26341	4.33197	4.09255	4.31396	4.2928	25	0	323.31	59354000000	74	57215000000	3365600000	P04897;Q5EEY3	P04897
Guanine nucleotide-binding protein G(I)/G(S)/G(O) subunit gamma-7	Gng7	-4.35351	0.205665	0.899038		0.384855	0.370559	0.263296		0.553331	0.465767	0.522789	0.283718	0.186001	0.456635	0.066927	0.586063	0.513075	0.209505	0.412174	0.33568	4	0	19.381	1811000000	4	1811000000	452740000	A0A0G2JSR6;P43425	A0A0G2JSR6;P43425
Guanine nucleotide-binding protein G(I)/G(S)/G(T) subunit beta-1	Gnb1	-4.35747	0.0778681	0.972034		0.385116	1.71695	0.0491186	+	4.18744	4.34454	4.36493	4.15115	4.30462	4.40784	4.05433	4.39353	4.40204	4.10149	4.44638	4.35105	16	0	323.31	65258000000	87	64884000000	4991000000	P54311	P54311
Guanine nucleotide-binding protein G(I)/G(S)/G(T) subunit beta-2	Gnb2	-4.36144	0.0622583	0.978036		0.385377	1.85708	0.0445479	+	2.40619	2.62567	2.55406	2.42009	2.54512	2.68921	2.26421	2.56469	2.56746	2.30442	2.64351	2.60313	8	0	227.3	12351000000	25	12242000000	941710000	P54313	P54313
Guanine nucleotide-binding protein G(k) subunit alpha	Gnai3	-4.36541	1.26335	0.555759		0.385639	1.04235	0.170732		-0.0159149	0	0.184938	-0.10557	-0.023222	0.167135	-0.0359955	0.0891533	0.185278	-0.116962	0.122763	0.144518	5	0	69.943	262810000	6	262810000	17521000	P08753	P08753
Guanine nucleotide-binding protein G(o) subunit alpha	Gnao1	-4.36938	0.898701	0.792553		0.3859	1.7638	0.0918365		5.01395	5.16388	5.1727	5.11338	5.19198	5.33401	4.98601	5.15561	5.21554	4.97303	5.21342	5.24636	19	0	323.31	186840000000	197	179460000000	10557000000	P59215	P59215
Guanine nucleotide-binding protein G(q) subunit alpha	Gnaq	-4.37334	0.548411	0.882894		0.386162	2.44414	0.0251171	+	2.51182	2.78283	2.77885	2.56338	2.73572	2.8325	2.43162	2.68489	2.74882	2.46542	2.78351	2.76776	14	0	178	14698000000	47	13858000000	729390000	D4AE68;P82471	D4AE68;P82471
Guanine nucleotide-binding protein G(s) subunit alpha isoforms short;Guanine nucleotide-binding protein G(s) subunit alpha isoforms XLas	Gnas	-4.37731	1.88271	0.820436		0.386423	2.30308	0.14615		2.49051	2.58117	2.61395	2.43548	2.50246	2.53972	2.37159	2.49981	2.56965	2.43096	2.54385	2.58324	11	0	111.37	6949800000	31	6831200000	341560000	P63095;Q63803;M0R9J4;A0A0G2JWA1	P63095;Q63803;M0R9J4
Guanine nucleotide-binding protein G(z) subunit alpha	Gnaz	-4.38128	0.858834	0.8312		0.386684	1.68903	0.0921503		2.76958	2.88245	2.81137	2.76952	2.85897	2.8579	2.69576	2.919	2.90741	2.70619	2.93455	2.84918	12	0	175.81	5435600000	26	5328900000	313470000	P19627	P19627
Guanine nucleotide-binding protein subunit alpha-11	Gna11	-4.38524	0.436964	0.915042		0.386946	1.91122	0.064777		2.95948	3.15153	3.12077	3.04912	3.1411	3.22795	2.8996	3.13993	3.16876	2.91357	3.15728	3.1751	23	0	158.24	9505700000	53	8716400000	458760000	G3V6Q6;Q9JID2	G3V6Q6;Q9JID2
Guanine nucleotide-binding protein subunit alpha-12	Gna12	-4.38921	0.087622	0.938733		0.387207	0.047946	0.848565		-2.21976	-2.44032	-2.15579	-2.21853	-2.35512	-2.263	-2.34151	-2.09401	-2.27135	-2.28212	-2.23199	-2.32746	4	0	11.635	146390000	4	146390000	6971000	Q63210	Q63210
Guanine nucleotide-binding protein subunit alpha-13	Gna13	-4.39318	1.3993	0.823218		0.387468	1.88605	0.0723469		1.50493	1.61011	1.68548	1.52005	1.65747	1.6724	1.41364	1.66229	1.70125	1.42908	1.64236	1.68642	14	0	92.63	3515500000	21	3502600000	140100000	Q6Q7Y5	Q6Q7Y5
Guanine nucleotide-binding protein subunit beta-2-like 1;Guanine nucleotide-binding protein subunit beta-2-like 1, N-terminally processed	Gnb2l1	-4.39714	2.79517	0	+	0.38773	2.99592	0	+	3.04681	2.74916	2.16029	3.11417	2.74285	1.9546	3.03158	2.61284	1.88605	3.04936	2.62473	2.09483	13	0	145.22	4505700000	27	4505700000	225290000	P63245;A0A0G2JZE6;A0A0G2JY24	P63245;A0A0G2JZE6
Guanine nucleotide-binding protein subunit beta-4	Gnb4	-4.40111	0.980739	0.789513		0.387991	2.80572	0.0159396	+	0	0.257914	0.130894	0.0178089	0.245161	0.220476	0.0164375	0.360615	0.306566	0.0516567	0.351696	0.330759	4	0	43.608	415550000	5	415550000	29682000	O35353;A0A0G2K8M9;D4A752;P52287	O35353;A0A0G2K8M9;D4A752
Guanine nucleotide-binding protein subunit beta-5	Gnb5	-4.40508	0.195057	0.938985		0.388252	2.10141	0.134314		2.25285	2.34495	2.40169	2.32625	2.42464	2.45305	2.26834	2.35666	2.40595	2.26854	2.43042	2.35825	12	0	176.12	3926500000	16	3926500000	230970000	M0RAX4;D3ZZ54;P62882	M0RAX4;D3ZZ54;P62882
Guanine nucleotide-binding protein subunit gamma	Gng4	-4.40905	0.81148	0.381037		0.388514	0.0865937	0.713445		-3.94196	-4.33703	-3.63493	-3.69839	-3.48477	-3.16068	-3.86006	-3.7616	-3.61636	-4.03183	-4.08058	-4.09032	1	0.0015165	2.2674	9700000	1	9700000	2425000	M0R809	M0R809
Guanine nucleotide-binding protein subunit gamma	Gng2	-4.41301	0.276206	0.786266		0.388775	0.465318	0.348957		0.85364	0.923368	0.597614	0.258667	0.154797	1.10916	0.224398	0.361528	0.461416	-0.0341225	0.140516	0.180477	3	0	89.987	1171900000	6	1171900000	585940000	M0RBJ0	M0RBJ0
Guanine nucleotide-binding protein subunit gamma	Gng3	-4.41698	0.0344252	0.971941		0.389037	0.219805	0.344041		0.984642	0.388441	0.669889	0.565075	0.597975	1.05602	0.389473	1.18499	0.733072	0.211016	0.675575	0.475471	3	0	23.152	566510000	6	566510000	188840000	G3V8K2	G3V8K2
Guanine nucleotide-binding protein subunit gamma	Gng12	-4.42095	0.0419515	0.978811		0.389298	1.14549	0.0729591		1.46129	1.69065	1.57493	1.4516	1.51758	1.73651	1.33106	1.8466	1.70184	1.43432	1.65097	1.73583	4	0	23.65	1774300000	12	1774300000	443570000	G3V6P8	G3V6P8
Guanine nucleotide-binding protein-like 1	Gnl1	-4.42491	0.842563	0.816725		0.389559	1.00168	0.319652		1.58029	1.63225	1.54535	1.53618	1.55896	1.49557	1.46973	1.49675	1.5218	1.45014	1.578	1.50166	12	0	44.74	836090000	15	836090000	27870000	Q6MG06;A0A0G2K6Q5;A0A0G2K444	Q6MG06;A0A0G2K6Q5;A0A0G2K444
Guanylate cyclase soluble subunit alpha-2	Gucy1a2	-4.42888	0.41039	0.85513		0.389821	0.366036	0.526479		-0.317266	-0.288469	-0.315943	-0.314444	-0.387754	-0.222332	-0.38101	-0.29044	-0.218798	-0.317263	-0.219446	-0.244238	5	0	18.029	227750000	6	227750000	4951100	Q9WVI4	Q9WVI4
Guanylate cyclase soluble subunit beta-1	Gucy1b3	-4.43285	0.12055	0.938492		0.390082	0.895346	0.257932		-0.465033	-0.417778	-0.509542	-0.682489	-0.67869	-0.810006	-0.5746	-0.400002	-0.400698	-0.436218	-0.358229	-0.216415	7	0	22.836	336350000	7	336350000	8408900	P20595	P20595
H(+)/Cl(-) exchange transporter 3	Clcn3	-4.43681	0.45018	0.883287		0.390343	0.278521	0.700562		-1.245	-1.18401	-1.24195	-1.13106	-1.07385	-1.0401	-1.18025	-1.2321	-1.14389	-1.16638	-1.15739	-1.07259	5	0	19.988	176980000	7	129720000	3815300	P51792;A0A0G2K2K6;P51796	P51792;A0A0G2K2K6
H(+)/Cl(-) exchange transporter 7	Clcn7	-4.44078	0.0797529	0.940587		0.390605	0.182625	0.505742		-2.27521	-2.47857	-2.29348	-2.67019	-2.34105	-2.39951	-2.58233	-2.67475	-2.47275	-2.53907	-2.326	-2.55842	1	0.0011094	2.6657	77023000	1	77023000	3348800	P51799	P51799
H/ACA ribonucleoprotein complex subunit 4	Dkc1	-4.44475	0.252847	0.846731		0.390866	0.096722	0.73009		-3.09623	-2.99091	-3.27908	-2.98702	-3.20525	-3.02105	-3.21643	-3.22255	-3.29041	-3.20413	-2.98143	-3.0633	2	0	13.052	118030000	2	118030000	3934400	P40615;A0A0G2K700	P40615;A0A0G2K700
Haloacid dehalogenase-like hydrolase domain-containing protein 2	Hdhd2	-4.44872	0.0316093	0.988887		0.391128	1.64132	0.07928		-0.015358	0.275265	0.0721951	-0.00893211	0.0857582	0.192358	-0.15884	-0.000637054	0.00542068	-0.120188	0.0450535	0.163975	4	0	49.778	605840000	7	605840000	55077000	Q6AYR6;Q6QI86	Q6AYR6;Q6QI86
Hamartin	Tsc1	-4.45268	0.32381	0.866327		0.391389	1.27562	0.132557		-2.04623	-1.95492	-1.76269	-2.08833	-1.9171	-2.00151	-1.87981	-1.83782	-1.77479	-1.99846	-1.75728	-1.74083	8	0	21.768	171630000	11	171630000	3064800	Q9Z136	Q9Z136
HBS1-like protein	Hbs1l	-4.45665	0.388895	0.924805		0.39165	0.0444327	0.884574		-1.31947	-1.18661	-1.24017	-1.2231	-1.20841	-1.26949	-1.29665	-1.50257	-1.46944	-1.39787	-1.37716	-1.38069	4	0	17.903	186200000	6	186200000	5032500	Q6AXM7;A0A0G2K2P6	Q6AXM7;A0A0G2K2P6
HCLS1-associated protein X-1	Hax1	-4.46062	0.823847	0.771771		0.391912	0.310907	0.524152		-1.26662	-1.26766	-1.21377	-1.2213	-1.15543	-1.18161	-1.23556	-1.40244	-1.25847	-1.2881	-1.34074	-1.20815	5	0	55.666	286400000	6	286400000	17900000	Q7TSE9;M0R639;A0A096MKE1;M0RC50;A0A096MJ14;A0A096MK08	Q7TSE9;M0R639;A0A096MKE1;M0RC50
Heat shock 70 kDa protein 13	Hspa13	-4.46458	1.3239	0.825673		0.392173	1.71745	0.231655		0.724266	0.779303	0.817232	0.674992	0.776234	0.814529	0.563553	0.65518	0.734526	0.650988	0.686754	0.702877	7	0	46.044	729000000	9	729000000	31695000	A0A0G2K093;O35162	A0A0G2K093;O35162
Heat shock 70 kDa protein 1B;Heat shock 70 kDa protein 1A	Hspa1a	-4.46855	0.424478	0.827065		0.392434	0.287695	0.6745		1.4189	1.51764	1.43575	1.50344	1.53394	1.62169	1.41547	1.40782	1.44741	1.40143	1.36553	1.54787	14	0	58.686	1341900000	17	1325000000	40151000	P0DMW1;P0DMW0	P0DMW1;P0DMW0
Heat shock 70 kDa protein 1-like	Hspa1l	-4.47252	0.132609	0.896127		0.392696	0.170394	0.468922		-2.6313	-1.9901	-2.47904	-1.98828	-1.90839	-1.53896	-2.53109	-2.69969	-2.71989	-2.54446	-2.73845	-2.28	1	0	7.3266	42874000	2	42874000	1225000	P55063	P55063
Heat shock 70 kDa protein 4	Hspa4	-4.47648	0.386272	0.914167		0.392957	1.35542	0.143211		4.67438	4.72024	4.80743	4.63085	4.71058	4.757	4.5913	4.74044	4.76188	4.59622	4.80312	4.75571	42	0	323.31	31263000000	110	31077000000	621530000	O88600;F1LRV4	O88600;F1LRV4
Heat shock cognate 71 kDa protein	Hspa8;LOC102549957;LOC680121	-4.48045	0.380138	0.910375		0.393218	0.0304712	0.963698		6.59272	6.62696	6.58341	6.70277	6.65731	6.75067	6.59652	6.5691	6.63113	6.58892	6.63595	6.63882	52	0	323.31	360380000000	413	358650000000	10868000000	P63018;D4A4S3;M0RCB1;F1LZI1;M0R8M9;A0A0G2JVI3	P63018;D4A4S3;M0RCB1;F1LZI1;M0R8M9;A0A0G2JVI3
Heat shock protein 105 kDa	Hsph1	-4.48442	0.388977	0.901189		0.39348	0.995566	0.234715		4.48268	4.63986	4.59085	4.57082	4.6529	4.76634	4.49075	4.47975	4.52692	4.44772	4.54574	4.56341	35	0	323.31	20625000000	88	20557000000	437370000	Q66HA8	Q66HA8
Heat shock protein 75 kDa, mitochondrial	Trap1	-4.48839	1.81328	0.732818		0.393741	1.09215	0.358748		2.98446	2.99636	3.10517	2.88617	2.95914	3.00263	2.9381	3.03007	3.08603	2.991	3.01414	3.09325	23	0	213.16	5489100000	37	5489100000	130690000	Q5XHZ0	Q5XHZ0
Heat shock protein HSP 90-alpha	Hsp90aa1	-4.49235	0.830637	0.8913		0.394003	2.00626	0.129724		4.58307	4.6464	4.69047	4.57627	4.69276	4.72305	4.50266	4.6244	4.68232	4.52409	4.68251	4.66945	32	0	323.31	65182000000	119	64954000000	1968300000	P82995;D3ZXC7	P82995
Heat shock protein HSP 90-beta	Hsp90ab1	-4.49632	0.345163	0.883423		0.394264	0.483195	0.380063		5.55806	5.51842	5.64526	5.51034	5.49727	5.59702	5.51278	5.63047	5.66178	5.51068	5.68345	5.59291	47	0	323.31	114160000000	186	113680000000	3444900000	P34058;A0A0G2K793	P34058;A0A0G2K793
Heat shock-related 70 kDa protein 2	Hspa2	-4.50029	0.578022	0.792075		0.394525	0.106186	0.778234		1.04734	1.13533	1.09739	1.1553	1.13694	1.19114	1.14371	0.976236	1.18214	1.0143	1.04616	1.10075	6	0	49.863	548490000	8	548490000	15671000	P14659;A0A0G2JUT0	P14659;A0A0G2JUT0
Heme oxygenase 2	Hmox2	-4.50425	1.46971	0.744207		0.394787	0.886332	0.330509		1.90454	1.97913	2.01236	2.06137	2.13542	2.25696	2.00539	1.98236	2.05387	1.92095	2.02417	2.07816	10	0	244.15	2298000000	20	2298000000	127670000	P23711	P23711
Hemoglobin subunit alpha-1/2	Hba1	-4.50822	0.736666	0.660407		0.395048	0.0835883	0.74795		5.23449	4.95299	5.25106	4.82362	4.91496	5.13912	3.97485	4.14702	4.1865	3.9242	4.04209	4.01116	11	0	323.31	274550000000	203	273010000000	30334000000	P01946	P01946
Hemoglobin subunit beta-1	Hbb	-4.51219	0.59504	0.78862		0.395309	0.808288	0.189407		5.92353	5.85535	5.99065	5.51345	5.7059	5.89505	4.65114	4.81939	4.86277	4.61406	4.78875	4.72872	17	0	322.61	268510000000	139	266790000000	24253000000	P02091;A0A0G2JSW3;CON__Q3SX09;O88752;CON__P02070	P02091;A0A0G2JSW3
Hemoglobin subunit beta-2	P11517	-4.51615	0.449579	0.64367		0.395571	0.961857	0.119192		2.76146	2.77592	3.7573	2.41532	2.82584	2.93349	1.53397	1.73379	1.65681	1.4881	1.61602	1.66042	4	0	151.35	28436000000	17	28396000000	2581500000	P11517	P11517
Hepatocyte growth factor receptor	Met	-4.52012	0.34611	0.790299		0.395832	0.782736	0.151856		-4.58965	-4.66742	-4.58013	-4.51161	-4.33272	-4.74799	-4.68468	-4.33928	-4.38708	-4.58606	-4.39029	-4.3961	1	0.0062383	1.6483	10451000	1	10451000	155980	P97523;A0A0G2JY19	P97523;A0A0G2JY19
Hepatocyte growth factor-regulated tyrosine kinase substrate	Hgs	-4.52409	0.761394	0.935314		0.396094	0.497841	0.499366		1.96087	1.93734	1.92633	1.9997	1.99892	2.02586	1.92749	2.03995	2.06539	1.93155	1.98967	2.01306	9	0	88.135	1241300000	14	1241300000	47744000	Q9JJ50;A0A140TAH1	Q9JJ50;A0A140TAH1
Heterochromatin protein 1-binding protein 3	Hp1bp3	-4.52806	2.9225	0.152131		0.396355	0.828179	0.165285		2.42701	2.28224	2.09599	2.53627	2.40865	2.25377	2.54125	2.22222	2.07135	2.28823	2.32185	2.10935	15	0	84.969	2941200000	20	2941200000	113120000	Q6P747;F1M6V1;A0A096MKG6;A0A096MJ10	Q6P747;F1M6V1;A0A096MKG6
Heterogeneous nuclear ribonucleoprotein A1;Heterogeneous nuclear ribonucleoprotein A1, N-terminally processed	Hnrnpa1;Hnrpa1	-4.53202	1.04085	0.417061		0.396616	2.31962	0	+	3.61489	2.71961	2.55755	3.93796	3.06545	2.78673	3.88475	2.46358	2.13343	3.77443	2.37942	2.39545	18	0	187.14	9083600000	47	9083600000	504640000	P04256;Q6P6G9;Q5I0M7;F1M2S4;D4ACJ7;A0A0G2K3G4;F1M6C7	P04256;Q6P6G9;Q5I0M7
Heterogeneous nuclear ribonucleoprotein A3	Hnrnpa3	-4.53599	0.821127	0.57883		0.396878	2.03637	0	+	4.61162	3.79058	3.51966	5.09307	3.91984	3.81098	5.03234	3.22511	2.93332	4.92779	3.26091	3.31463	20	0	265.98	18097000000	52	18097000000	952490000	Q6URK4	Q6URK4
Heterogeneous nuclear ribonucleoprotein C	Hnrnpc	-4.53996	0.0799108	0.971578		0.397139	2.33147	0	+	3.041	2.6365	2.76823	3.18273	2.81297	2.78598	2.98444	2.56916	2.56603	3.24946	2.61764	2.55528	15	0	137.09	7463200000	35	7463200000	414620000	A0A0G2JXW4;A0A0G2K7B3;G3V9R8;A0A140TAI3	A0A0G2JXW4;A0A0G2K7B3;G3V9R8;A0A140TAI3
Heterogeneous nuclear ribonucleoprotein D0	Hnrnpd	-4.54392	0.89892	0.443099		0.3974	2.20188	0	+	3.42722	2.57194	2.3436	3.6912	2.86531	2.48466	3.7681	2.3339	2.11067	3.63428	2.26226	2.32193	13	0	97.218	5680800000	27	5680800000	436980000	Q9JJ54;M0R9X3	Q9JJ54
Heterogeneous nuclear ribonucleoprotein D-like	Hnrnpdl	-4.54789	0.596039	0.703979		0.397662	2.29906	0	+	1.56264	0.523468	0.443697	1.76051	0.835842	0.560383	1.78977	0.272736	-0.022995	1.80965	0.196169	0.308226	3	0	7.8036	562440000	4	562440000	28122000	A0A0G2KAZ7;Q3SWU3	A0A0G2KAZ7;Q3SWU3
Heterogeneous nuclear ribonucleoprotein F;Heterogeneous nuclear ribonucleoprotein F, N-terminally processed	Hnrnpf	-4.55186	0.25566	0.862767		0.397923	2.86511	0	+	0.49563	-0.491497	-0.478199	0.815046	-0.350336	-0.564363	0.757414	-0.597286	-0.777357	0.787981	-0.686481	-0.533602	5	0	25.846	636940000	12	636940000	42463000	Q794E4	Q794E4
Heterogeneous nuclear ribonucleoprotein H;Heterogeneous nuclear ribonucleoprotein H, N-terminally processed	Hnrnph1	-4.55582	0.115953	0.929176		0.398184	2.4931	0	+	2.24297	1.23447	1.34844	2.32232	1.16506	0.994408	2.50348	0.973591	0.740244	2.58454	0.918076	1.07863	10	0	84.761	4854300000	22	4854300000	269690000	A0A0G2JTG7;Q8VHV7;G3V9Q3;Q499R8	A0A0G2JTG7;Q8VHV7;G3V9Q3;Q499R8
Heterogeneous nuclear ribonucleoprotein H2	Hnrnph2	-4.55979	0.0475157	0.979273		0.398446	2.3832	0	+	0.402281	-0.365879	-0.173927	0.547054	-0.305233	-0.313625	0.762009	-0.499936	-0.642466	0.793636	-0.456066	-0.458107	2	0	29.302	258750000	4	258750000	15220000	Q6AY09	Q6AY09
Heterogeneous nuclear ribonucleoprotein K	Hnrnpk;LOC100359916	-4.56376	0.686433	0.636155		0.398707	2.18573	0	+	3.33739	2.56903	2.44267	3.626	2.65369	2.37842	3.722	2.25321	1.94949	3.5913	2.18016	2.28449	22	0	323.31	6559800000	35	6559800000	273320000	Q5D059;P61980;M0R9K1	Q5D059;P61980;M0R9K1
Heterogeneous nuclear ribonucleoprotein M	Hnrnpm	-4.56773	0.0115894	0.996659		0.398969	1.58121	0	+	1.80391	1.33944	1.27956	2.05968	1.30605	1.16107	2.31339	0.878408	0.856661	2.32822	0.8501	1.08855	13	0	111.1	1546600000	21	1544200000	32856000	F1LV13;F1M3D3;Q62826;A0A0G2JVD4	F1LV13;F1M3D3;Q62826
Heterogeneous nuclear ribonucleoprotein Q	Syncrip	-4.57169	1.85921	0.219036		0.39923	3.19324	0	+	2.45727	1.83835	1.74155	2.52921	2.00396	1.80452	2.54562	1.86093	1.58468	2.42027	1.89676	1.70492	16	0	168.63	2385000000	24	2376600000	81950000	M0R735;Q7TP47;A0A0G2K9J1	M0R735;Q7TP47;A0A0G2K9J1
Heterogeneous nuclear ribonucleoproteins A2/B1	Hnrnpa2b1	-4.57566	0.656292	0.635692		0.399491	2.63124	0	+	4.73136	3.53055	3.51538	4.85534	3.96052	3.59917	4.78379	3.37468	3.07891	4.78103	3.32269	3.37034	27	0	323.31	26359000000	104	26347000000	1317300000	F1LNF1;F1LM82;A7VJC2	F1LNF1;F1LM82;A7VJC2
Hexokinase	Hk1	-4.57963	0.273573	0.959439		0.399753	0.193326	0.734253		0.299932	0.358604	0.379198	0.22999	0.319326	0.329874	0.362413	0.305525	0.264179	0.330463	0.309647	0.276239	1	0	5.2327	3163200000	6	3059100000	63732000	M0RAQ6;P27881;M0R3X7;P27926;A0A0G2JST6;A0A0G2JTY2	M0RAQ6
Hexokinase-1	Hk1	-4.58359	0.0305069	0.991093		0.400014	0.0814583	0.837158		5.34249	5.20458	5.35279	5.24191	5.1967	5.20367	5.31214	5.38232	5.3553	5.30793	5.37393	5.22303	57	0	323.31	88748000000	171	87825000000	1868600000	P05708	P05708
HIG1 domain family member 1A, mitochondrial	Higd1a	-4.58756	0.725812	0.759822		0.400275	1.4162	0.107424		-0.79159	-0.610121	-0.538368	-0.773991	-0.559902	-0.337625	-0.736246	-0.710023	-0.686289	-0.748882	-0.535112	-0.523752	1	0	44.456	939550000	3	939550000	234890000	Q8VH49	Q8VH49
High affinity cGMP-specific 3,5-cyclic phosphodiesterase 9A	Pde9a	-4.59153	0.0899952	0.953142		0.400537	1.0019	0.159664		-2.54779	-2.55174	-2.44344	-2.43248	-2.33179	-2.41559	-2.70858	-2.54269	-2.468	-2.72427	-2.46557	-2.63208	1	0	5.6985	23112000	1	23112000	796960	Q8QZV1	Q8QZV1
High mobility group protein B1	Hmg1l1;Hmgb1;RGD1560584	-4.59549	1.33032	0.550143		0.400798	1.83621	0.0153043	+	1.22322	0.888464	0.865854	1.2638	1.07214	0.950048	1.31795	0.799606	0.596144	1.23177	0.748209	0.603619	5	0	25.713	893520000	5	893520000	148920000	D3ZCR3;A0A0G2K6P4;P63159;D3ZXR5;D4A6A9;D3ZLG3;D3ZIU9;D3ZC69;D3ZGW6;M0R7R5;F1LNG6;A0A0G2K6M3;F1M4J9	D3ZCR3;A0A0G2K6P4;P63159;D3ZXR5;D4A6A9;D3ZLG3;D3ZIU9
Hippocalcin-like protein 1	Hpcal1	-4.59946	1.72975	0.416246		0.40106	0.163594	0.591888		0.761599	0.924639	1.00323	1.0318	1.25708	1.37552	1.16434	1.13067	1.28047	1.02387	0.836994	1.06009	3	0	37.143	714250000	6	714250000	47617000	P62749	P62749
Hippocalcin-like protein 4	Hpcal4	-4.60343	0.785095	0.786859		0.401321	0.653306	0.313487		2.70232	2.65898	2.79611	2.66691	2.7072	2.80247	2.65844	2.77726	2.84009	2.66986	2.82449	2.79274	7	0	143.41	3498800000	28	3498800000	291570000	P35332	P35332
Histidine triad nucleotide-binding protein 1	Hint1	-4.6074	0.179595	0.941187		0.401582	0.810748	0.227939		1.77564	1.74707	1.84718	1.72736	1.79733	1.81974	1.69508	1.9013	1.86012	1.73109	1.85728	1.83651	8	0	155.48	10119000000	18	10093000000	1261600000	P62959;D4A269	P62959;D4A269
Histidine triad nucleotide-binding protein 3	Hint3	-4.61136	0.0106672	0.996136		0.401844	0.883532	0.11686		-0.556265	-0.406349	-0.420124	-0.657269	-0.671806	-0.506617	-0.657679	-0.176989	-0.262518	-0.55492	-0.317518	-0.375954	4	0	37.069	917290000	5	917290000	131040000	A0A0G2K7W8;F1M9G8;Q8K3P7	A0A0G2K7W8;F1M9G8;Q8K3P7
Histone deacetylase 4	Hdac4	-4.61533	0.537606	0.763824		0.402105	0.615743	0.231689		-3.41378	-3.71951	-3.46633	-3.31535	-3.36643	-3.39115	-3.53209	-3.49057	-3.53274	-3.45384	-3.56524	-3.35777	3	0	9.5285	50510000	3	50510000	1052300	Q99P99	Q99P99
Histone deacetylase;Histone deacetylase 1;Histone deacetylase 3	Hdac2;Hdac1;Hdac3;Hdac1l	-4.6193	0.390462	0.800413		0.402366	2.25185	0	+	-1.97732	-2.75189	-2.47491	-2.01483	-2.45696	-2.591	-1.89167	-2.66122	-2.58661	-1.77859	-2.7016	-2.59453	2	0	8.7481	65778000	2	65778000	3288900	F7ENH8;Q4QQW4;Q6P6W3;D4AEB0;A0A0G2K1C8;D3ZVU7	F7ENH8;Q4QQW4;Q6P6W3;D4AEB0;A0A0G2K1C8;D3ZVU7
Histone H1.0;Histone H1.0, N-terminally processed	H1f0	-4.62326	1.58876	0.101333		0.402628	0.260271	0.433744		0.561958	0.541336	0.433681	0.857651	0.755581	0.448719	0.338345	0.703541	0.419254	0.649261	0.682878	0.237673	5	0	14.937	2849500000	12	2842100000	568410000	P43278	P43278
Histone H1.1	Hist1h1a	-4.62723	0.731759	0.720825		0.402889	0.284785	0.447023		1.20485	0.942156	1.01476	1.3164	1.21685	1.08807	0.997999	1.12069	0.899412	1.08028	1.08215	0.925381	4	0	28.916	251280000	4	251280000	35897000	D4A3K5	D4A3K5
Histone H1.4	Hist1h1e	-4.6312	0.700535	0.706662		0.40315	0.92563	0.198936		3.81847	3.68686	3.56017	4.08972	4.04463	4.08848	3.7881	3.56367	3.47565	3.72666	3.71477	3.40153	13	0	100.78	32965000000	33	32795000000	3643800000	P15865;P06349	P15865
Histone H1.5	Hist1h1b	-4.63516	1.88189	0.0930196		0.403412	0.0599828	0.875757		2.15593	2.29914	1.91802	2.55662	2.57658	2.36793	2.0372	1.99667	1.8374	2.18312	2.09575	1.83551	7	0	42.98	3624500000	18	3615500000	401730000	D3ZBN0	D3ZBN0
Histone H2A	H2afx;Hist2h2ab	-4.63913	0.716615	0.532397		0.403673	0.396399	0.291102		-0.202274	0.0557232	0.266661	0.188242	0.0592747	0.565231	-0.345295	-0.0437393	0.0964012	0.099081	0.0784245	0.0137691	2	0	56.522	5100400000	8	5094100000	727720000	D3ZXP3;D3ZWE0	D3ZXP3;D3ZWE0
Histone H2A type 1;Histone H2A;Histone H2A type 2-A	Hist2h2ac;Hist2h2aa3	-4.6431	0.803878	0.378702		0.403935	0.445589	0.204443		1.23601	1.86211	1.94354	2.10052	2.25429	2.98806	1.27978	1.45413	1.73558	1.83915	1.62738	1.69666	2	0	21.375	15341000000	10	15306000000	3061300000	P02262;D4ACV3;P0CC09	P02262;D4ACV3;P0CC09
Histone H2A type 1-E;Histone H2A.J;Histone H2A type 3;Histone H2A type 4;Histone H2A;Histone H2A type 1-F;Histone H2A type 1-C	H2afj;LOC680322;Hist1h2af;LOC100910554;Hist1h2ac;Hist1h2ak	-4.64707	0.543507	0.604574		0.404196	0.516964	0.175663		2.32694	3.00755	2.85577	3.05667	3.23782	3.91055	2.36292	2.4496	2.68599	2.71341	2.6002	2.7294	7	0	100.81	75020000000	30	74701000000	14940000000	P0C170;A9UMV8;Q4FZT6;Q00728;M0RDM4;Q6I8Q6;M0RCL5;G3V9C0;D3ZVK7;Q64598;P0C169;M0R6X5	P0C170;A9UMV8;Q4FZT6;Q00728;M0RDM4;Q6I8Q6;M0RCL5;G3V9C0;D3ZVK7;Q64598;P0C169
Histone H2A.Z;Histone H2A	H2afz;H2afv	-4.65103	0.780723	0.416734		0.404457	0.281846	0.319763		1.59505	1.53617	1.95607	1.87559	1.82325	2.44512	1.24515	1.90546	2.03885	1.81154	1.77483	1.70905	3	0	23.144	7244000000	7	7244000000	1448800000	P0C0S7;A0A0A0MXW3;D4AEC0	P0C0S7;A0A0A0MXW3;D4AEC0
Histone H2B	LOC100912338;Hist3h2ba;Hist3h2bb	-4.655	0.300214	0.819086		0.404719	0.564071	0.260534		0.885817	0.731682	1.03547	1.13227	1.01229	1.26405	0.90712	1.01599	1.02791	1.1895	0.979	0.771215	2	0	7.7774	654540000	2	654540000	93506000	D4A817;D3ZNZ9;M0RBQ5	D4A817;D3ZNZ9;M0RBQ5
Histone H2B;Histone H2B type 1;Histone H2B type 1-A	Hist1h2bk;Hist1h2bb;Hist1h2bl;LOC100910200;Hist1h2bo;Hist1h2bh;Hist1h2ba	-4.65897	0.772928	0.43988		0.40498	0.325839	0.453225		3.49383	3.5465	3.88966	3.87086	3.83922	4.34137	3.41877	3.653	3.77939	3.73862	3.6941	3.62463	11	0	69.035	73081000000	85	72925000000	10418000000	G3V9C7;Q00715;D3ZWM5;M0R4L7;G3V8B3;A0A0G2JXE0;D3ZNH4;A0A0G2JXI9;D3ZLY9;Q00729;A0A0G2K7R1	G3V9C7;Q00715;D3ZWM5;M0R4L7;G3V8B3;A0A0G2JXE0;D3ZNH4;A0A0G2JXI9;D3ZLY9;Q00729;A0A0G2K7R1
Histone H3.3;Histone H3	H3f3b;H3f3c	-4.66293	0.736857	0.413825		0.405241	0.189327	0.470865		1.1818	1.64484	1.73053	1.75947	1.76766	2.58871	1.27309	1.35872	1.6136	1.68331	1.42785	1.48792	7	0	18.441	37802000000	24	37379000000	9344800000	P84245;D3ZK97	P84245;D3ZK97
Histone H4;Osteogenic growth peptide	Hist1h4b	-4.6669	0.62664	0.474237		0.405503	0.686822	0.159075		3.55681	3.95949	4.11125	3.978	3.92652	4.74314	3.46647	3.7687	4.02892	3.90782	3.94556	3.85279	15	0	122.96	137940000000	75	136950000000	22825000000	P62804	P62804
Histone-lysine N-methyltransferase SETD7	Setd7	-4.67087	0.207373	0.899603		0.405764	0.16717	0.618987		-1.22888	-1.41271	-1.16551	-1.44775	-1.37066	-1.38861	-1.31939	-1.25849	-1.16725	-1.3367	-1.14832	-1.28786	4	0	8.1676	605630000	5	605630000	37852000	D4ADE5	D4ADE5
Homeobox protein cut-like 1	Cux1	-4.67483	0.10192	0.933428		0.406026	0.0961194	0.678532		-0.477152	-0.806583	-0.634951	-0.811296	-0.801132	-0.871932	-0.84037	-0.462866	-0.425659	-0.533644	-0.431736	-0.670313	3	0	5.4206	58418000	3	58418000	811370	P53565	P53565
Homer protein homolog 1	Homer1	-4.6788	0.884582	0.823212		0.406287	0.204978	0.549977		2.59961	2.68406	2.66051	2.5015	2.74873	2.67806	2.88988	2.77229	2.77584	2.90939	2.86895	2.77172	19	0	82.927	6649700000	35	6649700000	302260000	Q9Z214;A0A0H2UI35;A0A0G2JYD5	Q9Z214;A0A0H2UI35
Homer protein homolog 2	Homer2	-4.68277	0.584715	0.82185		0.406548	0.995166	0.237491		-0.639252	-0.615421	-0.57564	-0.79158	-0.641066	-0.728891	-0.547832	-0.421371	-0.566662	-0.442141	-0.423086	-0.450108	4	0	10.142	177960000	4	177960000	9366500	O88801	O88801
Homer protein homolog 3	Homer3	-4.68674	1.00323	0.755626		0.40681	0.34855	0.570634		1.1442	1.28092	1.13187	1.27006	1.27305	1.19772	1.38737	1.36648	1.37131	1.40117	1.40667	1.32926	7	0	189.99	609550000	9	609550000	26502000	Q9Z2X5;Q6IRH2	Q9Z2X5
Hsc70-interacting protein	St13	-4.6907	0.337602	0.918487		0.407071	0.638387	0.270477		2.69168	2.63553	2.69785	2.60415	2.65064	2.6012	2.54906	2.70475	2.78248	2.56137	2.74541	2.75265	10	0	39.942	7093600000	23	7093600000	591140000	P50503	P50503
Hsp90 co-chaperone Cdc37;Hsp90 co-chaperone Cdc37, N-terminally processed	Cdc37	-4.69467	0.28399	0.933344		0.407332	0.965148	0.280997		2.84925	2.98765	2.94723	2.97835	3.00972	3.07925	2.88135	2.8889	2.90171	2.8515	2.94115	2.96485	13	0	129.28	5102800000	25	5102800000	318920000	Q63692;A0A140TAG9;A0A0G2K3C1	Q63692;A0A140TAG9;A0A0G2K3C1
Huntingtin	Htt	-4.69864	0.605759	0.88644		0.407594	0.414448	0.349863		1.33618	1.23281	1.31546	1.17909	1.19206	1.17105	1.15637	1.36381	1.42677	1.17792	1.35756	1.36872	20	0	102.91	779770000	22	779770000	5415100	G3V9P7;P51111	G3V9P7;P51111
Hyaluronan and proteoglycan link protein 1	Hapln1	-4.7026	0.723159	0.834425		0.407855	0.841211	0.226752		3.0794	3.07786	3.17394	2.9343	2.96006	3.02265	2.96437	3.12862	3.16338	2.98207	3.16949	3.14657	16	0	286.9	11394000000	41	11394000000	474730000	P03994	P03994
Hydroxyacid-oxoacid transhydrogenase, mitochondrial	Adhfe1	-4.70657	1.43087	0.769137		0.408117	1.66215	0.0979856		-0.3391	-0.095789	-0.0794983	-0.247528	-0.13908	-0.0739288	-0.40156	-0.221779	-0.147812	-0.299736	-0.210651	-0.107779	3	0	10.943	196120000	3	196120000	9339000	Q4QQW3	Q4QQW3
Hydroxyacyl-coenzyme A dehydrogenase, mitochondrial	Hadh	-4.71054	1.88107	0.732841		0.408378	0.386672	0.403836		1.19315	1.14783	1.22036	1.24732	1.242	1.32255	1.14752	1.38572	1.42016	1.08375	1.13543	1.23401	11	0	132.35	1842900000	12	1842900000	131640000	Q9WVK7	Q9WVK7
Hydroxyacylglutathione hydrolase, mitochondrial	Hagh	-4.7145	0.815233	0.820419		0.408639	1.88322	0.0883653		1.13585	1.28098	1.33373	1.13882	1.21633	1.34802	1.13094	1.333	1.3511	1.15688	1.35811	1.36761	8	0	72.253	2327700000	17	2327700000	155180000	O35952;F1LQI1	O35952;F1LQI1
Hydroxymethylglutaryl-CoA lyase, mitochondrial	Hmgcl	-4.71847	1.03199	0.740887		0.408901	0.0605545	0.858897		-0.148043	-0.168278	-0.108477	-0.162632	0.0278854	0.0242519	-0.147903	-0.22538	-0.104607	-0.138632	-0.187927	-0.0469303	3	0	10.391	460370000	5	460370000	25576000	P97519	P97519
Hydroxymethylglutaryl-CoA synthase, cytoplasmic	Hmgcs1	-4.72244	0.389671	0.892073		0.409162	0.034823	0.901505		1.94903	1.77319	1.82619	1.88025	1.833	1.70379	2.12295	2.30529	2.27035	2.13146	2.20466	2.17281	11	0	134.51	1315600000	13	1315600000	52624000	P17425	P17425
Hydroxymethylglutaryl-CoA synthase, mitochondrial	Hmgcs2	-4.72641	0.0785086	0.986339		0.409423	1.15081	0.271057		-0.82338	-0.735485	-0.769344	-0.658154	-0.569654	-0.509305	-0.54954	-0.55542	-0.61158	-0.71549	-0.623652	-0.617258	5	0	44.955	231090000	5	231090000	10047000	P22791	P22791
Hydroxysteroid dehydrogenase-like protein 2	Hsdl2	-4.73037	0.074939	0.976506		0.409685	0.376133	0.516683		0.587168	0.622324	0.581985	0.673613	0.666405	0.567463	0.562603	0.536533	0.548332	0.662624	0.512894	0.605036	8	0	25.268	782110000	11	782110000	24441000	Q4V8F9	Q4V8F9
Hypoxanthine-guanine phosphoribosyltransferase	Hprt1	-4.73434	0.048082	0.970992		0.409946	0.245618	0.435825		1.23245	1.00448	1.23025	1.01313	1.03899	1.03216	1.10178	1.35793	1.28682	1.14298	1.37707	1.1783	8	0	66.24	2346700000	15	2346700000	195560000	P27605	P27605
Hypoxia up-regulated protein 1	Hyou1	-4.73831	0.913888	0.789453		0.410207	0.0179614	0.957943		3.63125	3.74433	3.75204	3.71199	3.78336	3.79863	3.72184	3.61984	3.72475	3.69139	3.62056	3.7315	32	0	304.65	9972500000	67	9972500000	207760000	Q63617;Q6P136	Q63617;Q6P136
Immunoglobulin superfamily member 1	Igsf1	-4.74227	0.180402	0.927761		0.410469	0.542196	0.263397		-1.62405	-1.40869	-1.53837	-1.54083	-1.38134	-1.45094	-1.32721	-1.44393	-1.47557	-1.84584	-1.72641	-1.60131	3	0	14.688	115720000	4	115720000	2225300	Q925N6	Q925N6
Immunoglobulin superfamily member 11	Igsf11	-4.74624	0.0186361	0.994887		0.41073	1.9288	0.0318598	+	-2.4061	-2.73048	-2.78454	-2.1246	-2.4352	-2.48801	-2.58414	-2.71074	-2.52092	-2.29531	-2.63589	-2.7046	1	0.0033985	1.9695	108830000	1	108830000	8371500	Q5U2P2	Q5U2P2
Immunoglobulin-binding protein 1	Igbp1	-4.75021	0.131455	0.968803		0.410992	1.31115	0.218699		-1.03561	-0.974207	-0.980154	-1.23692	-1.17849	-1.13168	-1.2767	-1.11888	-1.19866	-1.11804	-1.06847	-1.06785	3	0	9.5353	180940000	4	180940000	9523100	O08836	O08836
Importin subunit alpha	Kpna4	-4.75417	0.446727	0.820437		0.411253	0.88186	0.288388		-2.42426	-2.28915	-2.36845	-2.42892	-2.42252	-2.22413	-2.53817	-2.42936	-2.31675	-2.37446	-2.35771	-2.33157	2	0	20.215	43677000	2	43677000	2729800	Q56R17	Q56R17
Importin subunit alpha	Kpna3	-4.75814	0.107384	0.928921		0.411514	0.0605951	0.817068		-0.656134	-0.894194	-0.588518	-0.951443	-0.989532	-1.08322	-0.755033	-0.577039	-0.752459	-0.783756	-0.615137	-0.791853	5	0	38.509	370740000	5	370740000	21808000	Q56R18	Q56R18
Importin subunit alpha-5;Importin subunit alpha-5, N-terminally processed;Importin subunit alpha	Kpna1	-4.76211	0.169461	0.920416		0.411776	0.700571	0.128213		-1.79231	-2.34364	-2.14863	-1.63914	-2.03643	-2.05239	-1.69162	-1.73939	-1.66328	-1.76282	-1.70677	-1.83555	2	0.0094553	1.4896	45013000	1	45013000	2369100	P83953;Q56R20	P83953;Q56R20
Importin subunit beta-1	Kpnb1	-4.76608	1.27988	0.913295		0.412037	0.0978022	0.875172		2.82751	2.77305	2.78104	2.88227	2.82773	2.87089	2.79243	2.83354	2.85399	2.77762	2.81525	2.83528	21	0	131.48	9720900000	47	9698500000	242460000	F2Z3Q8;P52296	F2Z3Q8;P52296
Inactive dipeptidyl peptidase 10	Dpp10	-4.77004	0.278107	0.911531		0.412298	0.849694	0.136909		1.36815	1.37494	1.50496	1.34615	1.38285	1.45416	1.31847	1.62946	1.62703	1.34254	1.65808	1.58508	13	0	124.29	1812700000	21	1812700000	39407000	Q6Q629;F1LPW1	Q6Q629;F1LPW1
Inactive hydroxysteroid dehydrogenase-like protein 1	Hsdl1	-4.77401	0.57259	0.821037		0.41256	0.145347	0.757527		0.841057	0.738291	0.892332	0.70241	0.779995	0.743158	0.915279	0.846973	0.946955	0.782913	0.809624	0.824286	6	0	33.476	749330000	10	749330000	46833000	Q4V8B7	Q4V8B7
Inactive phospholipase C-like protein 1;Phosphoinositide phospholipase C	Plcl1	-4.77798	0.740475	0.827052		0.412821	0.235765	0.763911		0.993914	0.956865	1.01991	1.00992	1.03769	1.0539	0.994423	0.990396	1.10479	0.993565	1.06281	1.05556	8	0	56.057	813870000	12	813870000	15072000	Q62688;A0A0G2K4N6;F1LP62	Q62688;A0A0G2K4N6;F1LP62
Inosine triphosphate pyrophosphatase	Itpa	-4.78194	0.225423	0.91765		0.413083	1.10277	0.134255		1.48337	1.4944	1.64555	1.32928	1.42944	1.44184	1.26691	1.52166	1.56021	1.37365	1.58029	1.49393	6	0	77.321	3370600000	14	3354000000	304910000	D3ZW55	D3ZW55
Inosine-5-monophosphate dehydrogenase 2	Impdh2	-4.78591	0.162862	0.923411		0.413344	0.694676	0.18367		-1.48463	-1.14132	-1.29582	-1.49122	-1.40587	-1.23425	-1.57945	-1.63516	-1.69373	-1.65212	-1.48195	-1.56587	5	0	33.847	316000000	6	316000000	14363000	E9PU28;D3ZLZ7;A0A0A0MXZ8	E9PU28
Inositol 1,4,5-trisphosphate receptor type 1	Itpr1	-4.78988	0.602536	0.711862		0.413605	0.0941931	0.69853		-3.42154	-3.41033	-3.41458	-3.44009	-3.7561	-3.83142	-3.5126	-3.27865	-3.67705	-3.65759	-3.44999	-3.4894	1	0	20.009	52185000	2	52185000	380910	P29994;A0A0G2KAH9	P29994;A0A0G2KAH9
Inositol hexakisphosphate kinase 1	Ip6k1	-4.79384	0.184123	0.868299		0.413867	2.74969	0.00189163	+	-3.74453	-4.16996	-3.92177	-3.80089	-4.06623	-4.43248	-3.75927	-4.11077	-3.91271	-3.84637	-4.21768	-4.00713	1	0.00023143	3.2913	40888000	1	40888000	1947100	Q9ESM0	Q9ESM0
Inositol monophosphatase 1	Impa1	-4.79781	0.58542	0.942663		0.414128	2.79219	0.0855469		2.00512	2.10673	2.10572	1.90501	2.06296	2.05787	1.90164	2.04382	2.07235	1.94173	2.09214	2.1197	14	0	93.871	4050600000	24	4050600000	270040000	F1M978;P97697	F1M978;P97697
Inositol monophosphatase 3	Impad1;LOC100910881	-4.80178	0.335085	0.826652		0.414389	1.30152	0.129821		-0.472292	-0.648346	-0.344519	-0.461412	-0.472157	-0.520113	-0.383968	-0.544669	-0.587349	-0.4214	-0.625179	-0.561571	6	0	54.897	280060000	11	280060000	14740000	D4AD37;Q7TPJ5	D4AD37;Q7TPJ5
Inositol polyphosphate 5-phosphatase OCRL-1	Ocrl	-4.80575	1.17102	0.790387		0.414651	1.32812	0.157861		1.67661	1.70614	1.75919	1.65286	1.73752	1.80126	1.58849	1.75038	1.85279	1.62627	1.80617	1.81144	13	0	47.761	1162400000	17	1162400000	25831000	R9PXS2;D3ZGS3	R9PXS2;D3ZGS3
Inositol-3-phosphate synthase 1	Isyna1	-4.80971	0.191346	0.971934		0.414912	1.43498	0.0794433		-0.105049	-0.00793266	0.041235	-0.249226	-0.142805	-0.13039	-0.302557	0.0083065	0.00686264	-0.185946	0.0631733	0.0357571	5	0	13.777	600680000	5	600680000	26116000	Q6AYK3	Q6AYK3
Inositol-trisphosphate 3-kinase A	Itpka	-4.81368	0.346938	0.935073		0.415173	1.60354	0.0490148	+	1.69225	1.59709	1.52967	1.78234	1.52596	1.50337	1.95962	1.56452	1.5582	1.8801	1.57454	1.60232	14	0	137.69	2043500000	16	2043500000	78598000	P17105;P42335	P17105
Insulin-degrading enzyme	Ide	-4.81765	0.986225	0.761357		0.415435	0.960868	0.150929		1.17174	1.16393	1.29897	1.02355	1.13054	1.24007	1.06259	1.3523	1.34223	1.10624	1.27802	1.33941	12	0	63.745	759100000	13	759100000	15182000	P35559;A0A0G2K7Q7	P35559;A0A0G2K7Q7
Insulin-like growth factor 1 receptor;Insulin-like growth factor 1 receptor alpha chain;Insulin-like growth factor 1 receptor beta chain	Igf1r	-4.82161	0.577551	0.744476		0.415696	0.553234	0.242184		-4.05935	-4.01916	-3.83462	-3.82889	-3.70741	-3.46965	-4.00568	-3.68908	-3.79738	-3.73156	-3.79057	-3.68801	2	0	6.7899	88510000	2	88510000	1301600	P24062;A0A140TAB8	P24062;A0A140TAB8
Integral membrane protein 2B;BRI2, membrane form;BRI2 intracellular domain;BRI2C, soluble form;Bri23 peptide	Itm2b	-4.82558	0.148625	0.96675		0.415958	0.34803	0.478541		0.755997	0.768284	0.809507	0.628956	0.7791	0.729492	0.638695	0.553993	0.608387	0.561949	0.664469	0.657351	4	0	21.197	321730000	6	304590000	21757000	Q5XIE8	Q5XIE8
Integral membrane protein 2C;CT-BRI3	Itm2c	-4.82955	0.994514	0.77589		0.416219	0.714153	0.310397		-1.42024	-1.34488	-1.31429	-1.50118	-1.34728	-1.29788	-1.30282	-1.34161	-1.3026	-1.40648	-1.33175	-1.17538	2	0	5.0332	327100000	3	293480000	20963000	Q5PQL7	Q5PQL7
Integrin beta	Itgb8	-4.83351	0.623218	0.924195		0.41648	1.1603	0.139022		1.06882	1.1368	1.16092	1.01911	1.05795	1.11333	1.02007	1.20272	1.2098	0.977371	1.21956	1.21223	8	0	37.588	674770000	10	672060000	20365000	D3ZP06;A0A0G2JVU1	D3ZP06;A0A0G2JVU1
Integrin beta	Itgb2	-4.83748	0.28147	0.899475		0.416742	0.261234	0.433784		-0.512945	-0.710363	-0.602831	-0.976252	-0.920275	-1.05628	-0.702236	-0.408142	-0.492008	-0.643032	-0.520414	-0.559053	2	0.0006731	2.84	1291500000	2	1291500000	28700000	B2RYB8	B2RYB8
Integrin beta-1	Itgb1	-4.84145	1.00804	0.881858		0.417003	1.42494	0.21206		1.60216	1.6235	1.65971	1.73398	1.80564	1.85711	1.56764	1.67988	1.72674	1.55117	1.67331	1.66607	13	0	91.422	1487200000	23	1476000000	43413000	A0A0G2JSK5;P49134	A0A0G2JSK5;P49134
Integrin beta-6	Itgb6	-4.84542	0.254167	0.93008		0.417264	0.751676	0.674126		-2.17461	-2.14735	-2.02636	-2.07642	-2.03656	-2.06148	-2.24176	-2.25105	-2.26629	-2.12479	-2.1091	-2.10123	1	0.0011084	2.6409	252060000	2	252060000	6633200	Q6AYF4	Q6AYF4
Integrin-linked protein kinase	Ilk	-4.84938	0.143512	0.976067		0.417526	0.164893	0.772239		-0.603439	-0.56361	-0.563341	-0.631409	-0.590763	-0.594708	-0.533232	-0.621144	-0.647732	-0.547239	-0.598219	-0.538944	5	0	20.727	219320000	6	219320000	9138500	Q99J82	Q99J82
Interferon-induced, double-stranded RNA-activated protein kinase	Eif2ak2	-4.85335	0.174954	0.915814		0.417787	0.747202	0.150928		-1.27945	-1.10789	-1.28542	-0.77783	-0.812326	-0.670943	-0.568451	-0.134285	-0.306591	-0.771685	-0.659143	-0.60368	3	0	6.8975	323670000	3	323670000	12947000	M0RDJ3;Q63184	M0RDJ3;Q63184
Interferon-inducible double-stranded RNA-dependent protein kinase activator A	Prkra	-4.85732	0.56662	0.786677		0.418049	1.55962	0.0155867	+	-0.908497	-1.10857	-1.30142	-0.835869	-1.22008	-1.37321	-0.775141	-1.48402	-1.56223	-0.776615	-1.46216	-1.37318	1	0	4.8929	97721000	2	97721000	6980100	Q4V8C7;G3V7J2	Q4V8C7;G3V7J2
Interleukin enhancer-binding factor 2	Ilf2	-4.86128	1.96963	0.316848		0.41831	2.26258	0	+	2.58369	2.13538	1.90305	2.69835	2.24268	2.0632	2.71685	1.96008	1.83612	2.75722	2.04484	1.93659	8	0	83.645	2023900000	14	2023900000	106520000	B2RZC6;A0A0H2UHX8;Q7TP98	B2RZC6;A0A0H2UHX8;Q7TP98
Interleukin enhancer-binding factor 3	Ilf3	-4.86525	1.30159	0.457153		0.418571	2.39186	0	+	1.7329	1.31983	1.20408	1.92222	1.46911	1.41813	1.92916	1.26033	1.11914	1.8476	1.43021	1.16405	14	0	103.1	2161800000	16	2161800000	58426000	Q9JIL3;A0A0G2K2T6;F1LRU1;A0A0G2K4U6	Q9JIL3;A0A0G2K2T6;F1LRU1;A0A0G2K4U6
Interleukin-1 receptor accessory protein-like 1	Il1rapl1	-4.86922	0.112378	0.938834		0.418833	1.04163	0.230351		-2.50198	-2.3885	-2.41909	-2.42449	-2.43919	-2.27735	-2.42435	-2.28815	-2.34229	-2.33219	-2.23798	-2.40072	1	0.00023315	3.426	22245000	1	22245000	601220	P59824;A0A096MJW6	P59824;A0A096MJW6
Interleukin-6 receptor subunit beta	Il6st	-4.87318	0.311891	0.784976		0.419094	0.608058	0.134582		-1.06025	-0.726854	-0.923113	-0.971825	-0.945251	-0.799742	-1.19645	-0.429115	-1.03689	-0.946541	-1.003	-0.894979	3	0	14.03	82458000	4	82458000	1832400	F1LPK1;P40190	F1LPK1;P40190
Intersectin-1	Itsn1	-4.87715	0.0347313	0.994752		0.419355	0.00989373	0.986157		3.00145	3.08241	2.9761	3.06089	3.05416	3.06109	2.98526	2.93759	2.99386	2.97542	2.94537	3.00469	28	0	295.94	2939100000	41	2939100000	37203000	Q9WVE9;CON__ENSEMBL:ENSBTAP00000001528	Q9WVE9
Intraflagellar transport protein 22 homolog	Ift22	-4.88112	0.0682292	0.938088		0.419617	1.66641	0.0482882	+	-2.62317	-2.23654	-2.60768	-2.89403	-2.58945	-2.15259	-2.74672	-2.50357	-2.53666	-2.6061	-2.49909	-2.3983	1	0	13.918	37665000	1	37665000	3138700	Q5FVJ7	Q5FVJ7
IQ motif and SEC7 domain-containing protein 3	Iqsec3	-4.88509	0.501352	0.790862		0.419878	0.266393	0.660543		0.426928	0.361012	0.397108	0.48148	0.445883	0.538807	0.499115	0.575302	0.511383	0.545164	0.477085	0.702766	7	0	59.904	560330000	7	560330000	10572000	Q76M68;F1LPA3	Q76M68;F1LPA3
Iron-sulfur cluster assembly 1 homolog, mitochondrial	Isca1	-4.88905	0.181043	0.89238		0.420139	0.148307	0.670771		-0.0129414	0.211361	-0.0150757	0.0753918	0.03899	0.264719	0.183973	0.217146	0.198277	0.0609818	-0.0442753	0.190668	3	0	19.887	393380000	5	393380000	49173000	A0A0A0MXZ0;Q80W96	A0A0A0MXZ0;Q80W96
Islet cell autoantigen 1	Ica1	-4.89302	0.323296	0.800142		0.420401	0.221855	0.547842		-1.90858	-2.04427	-1.66535	-2.10924	-2.12066	-2.22207	-2.06565	-1.90951	-1.70675	-1.92447	-1.7672	-1.86293	1	0	3.6976	110720000	2	110720000	3571600	Q6AZ05;Q63054	Q6AZ05;Q63054
Isoamyl acetate-hydrolyzing esterase 1 homolog	Iah1	-4.89699	0.260649	0.919471		0.420662	1.22468	0.118681		1.11322	1.13097	1.2665	0.86165	1.00307	1.02089	1.14995	1.35571	1.35474	1.14072	1.40868	1.36122	7	0	59.293	1075800000	9	1075800000	97803000	Q711G3	Q711G3
Isoaspartyl peptidase/L-asparaginase;Isoaspartyl peptidase/L-asparaginase alpha chain;Isoaspartyl peptidase/L-asparaginase beta chain	Asrgl1	-4.90095	0.118584	0.976188		0.420924	2.74291	0.151023		2.27351	2.34685	2.36732	2.3221	2.4109	2.37436	2.24033	2.35617	2.39839	2.30702	2.40547	2.34814	10	0	75.051	5043300000	21	5043300000	315200000	Q8VI04	Q8VI04
Isochorismatase domain-containing protein 1	Isoc1	-4.90492	0.545566	0.930321		0.421185	1.48898	0.130112		1.30939	1.33959	1.38655	1.17145	1.30696	1.34701	1.18564	1.36198	1.34916	1.14953	1.32068	1.32216	8	0	41.158	1346500000	10	1346500000	96175000	F2Z3T7;Q6I7R3	F2Z3T7;Q6I7R3
Isocitrate dehydrogenase [NAD] subunit alpha, mitochondrial;Isocitrate dehydrogenase [NAD] subunit, mitochondrial	Idh3a	-4.90889	2.20392	0.731726		0.421446	1.45365	0.301027		3.78114	3.85412	3.89964	3.76309	3.84315	3.90259	3.78959	3.8486	3.93221	3.85065	3.8627	3.95034	18	0	211.93	45204000000	85	45063000000	2145900000	Q99NA5;F1LNF7	Q99NA5;F1LNF7
Isocitrate dehydrogenase [NAD] subunit beta, mitochondrial	Idh3B	-4.91285	1.81864	0.733755		0.421708	0.443242	0.440402		4.01015	4.12742	4.18709	3.99809	4.12311	4.21577	4.12452	4.06306	4.15541	4.11763	4.12952	4.16477	23	0	210.91	25850000000	77	25804000000	1358100000	Q68FX0	Q68FX0
Isocitrate dehydrogenase [NAD] subunit, mitochondrial;Isocitrate dehydrogenase [NAD] subunit gamma 1, mitochondrial	Idh3g	-4.91682	1.0423	0.775005		0.421969	0.132365	0.789989		2.67219	2.64061	2.78138	2.64469	2.77027	2.77848	2.70988	2.67694	2.7578	2.67575	2.67027	2.71716	14	0	301.75	12516000000	42	12504000000	735500000	Q5XIJ3;P41565	Q5XIJ3;P41565
Isocitrate dehydrogenase [NADP] cytoplasmic	Idh1	-4.92079	0.324752	0.928509		0.42223	2.24503	0.0698732		3.6391	3.84587	3.796	3.6219	3.74042	3.80691	3.5336	3.6656	3.71771	3.61459	3.81762	3.83377	22	0	185.8	12175000000	54	12157000000	506550000	P41562	P41562
Isocitrate dehydrogenase [NADP], mitochondrial	Idh2	-4.92475	0.432141	0.791283		0.422492	2.00315	0.01536	+	2.99234	2.59869	2.67021	3.13497	2.90795	2.66405	3.14866	2.64875	2.67153	3.01724	2.72959	2.56204	18	0	120.28	9804000000	29	9741500000	405890000	P56574;A0A0G2JUF6	P56574;A0A0G2JUF6
Isopentenyl-diphosphate Delta-isomerase 1	Idi1	-4.92872	0.0241497	0.996018		0.422753	0.647129	0.235218		-0.239704	-0.0388718	-0.0835915	-0.0826874	-0.174809	-0.104891	-0.118046	0.0115204	0.0246506	-0.0724659	0.0889797	0.04249	5	0	17.659	510410000	6	510410000	51041000	O35760;A0A0H2UHN2	O35760;A0A0H2UHN2
Isovaleryl-CoA dehydrogenase, mitochondrial	Ivd	-4.93269	0.86231	0.914478		0.423015	0.470351	0.607391		3.13775	3.19027	3.18023	3.15189	3.22178	3.24771	3.11763	3.12431	3.16014	3.17035	3.14224	3.18234	19	0	270.18	8447400000	46	8447400000	383970000	P12007	P12007
IST1 homolog	Ist1	-4.93666	0.306379	0.852963		0.423276	0.719247	0.173999		0.138941	0.30862	0.279398	0.268101	0.180229	0.431396	0.0683708	0.39748	0.344893	0.0540981	0.224298	0.269548	9	0	30.415	2061800000	13	2061800000	187440000	Q568Z6	Q568Z6
Janus kinase and microtubule-interacting protein 1	Jakmip1	-4.94062	0.31696	0.839788		0.423537	1.50519	0.0292991	+	-0.978174	-1.14358	-1.23492	-0.839996	-1.08941	-1.32085	-0.890507	-1.41548	-1.43486	-0.87571	-1.42752	-1.31503	3	0	32.878	136970000	5	136970000	4150700	Q3SWS9	Q3SWS9
Junction plakoglobin	Jup	-4.94459	0.00828909	0.994528		0.423799	0.781397	0.0830887		1.27205	1.70833	1.48455	1.33587	1.48635	2.38789	1.21549	2.15828	1.55623	1.5812	1.57459	1.53177	10	0	134.91	4037000000	51	3052800000	66365000	Q6P0K8	Q6P0K8
Junctional adhesion molecule C	Jam3	-4.94856	0.412147	0.842822		0.42406	0.575176	0.362697		-1.01605	-1.0305	-1.06137	-1.07825	-1.09561	-0.92599	-1.18806	-1.04992	-0.958457	-1.14907	-1.01886	-1.05005	6	0	31.772	664680000	11	639550000	35531000	Q68FQ2	Q68FQ2
Kalirin	Kalrn	-4.95252	0.0825782	0.93884		0.424321	0.733354	0.151871		-3.40615	-3.39139	-3.38972	-3.19308	-3.206	-3.52646	-3.11727	-3.4454	-3.40209	-2.9718	-3.33662	-3.16149	1	0.0094514	1.4865	72240000	1	72240000	484830	P97924	P97924
Katanin p60 ATPase-containing subunit A-like 1	Katnal1	-4.95649	0.25208	0.913741		0.424583	1.02865	0.237197		-0.190151	-0.167938	-0.0860176	-0.304634	-0.280897	-0.139402	-0.26066	-0.117493	-0.131062	-0.206667	-0.077961	-0.158615	5	0	22.377	211180000	6	211180000	7542300	Q5XIK7;A0A0G2K7W1	Q5XIK7;A0A0G2K7W1
Katanin p60 ATPase-containing subunit A-like 2	Spata5;Katnal2	-4.96046	0.191652	0.915372		0.424844	0.0966545	0.774765		0.552641	0.604149	0.679235	0.638309	0.572796	0.725611	0.54212	0.441473	0.497343	0.44026	0.62652	0.475796	1	0	25.399	1631300000	2	1631300000	31371000	D4A6T1;F1M5A4;A0A0G2K0I1	D4A6T1;F1M5A4;A0A0G2K0I1
Katanin p80 WD40 repeat-containing subunit B1	Katnb1	-4.96442	0.0706503	0.978422		0.425105	0.289179	0.499951		-1.46768	-1.39705	-1.35222	-1.34024	-1.37185	-1.45895	-1.45187	-1.5168	-1.4177	-1.538	-1.33252	-1.35595	2	0	3.5886	85052000	2	85052000	2362600	Q4VFZ4;A0A0G2JX20	Q4VFZ4;A0A0G2JX20
Kazrin	Kazn	-4.96839	0.0896684	0.933226		0.425367	0.112369	0.663114		-1.84893	-1.7851	-1.83217	-1.8421	-2.09848	-1.72291	-2.00728	-1.67582	-1.81517	-1.89766	-1.88386	-1.95269	7	0	28.64	266880000	8	266880000	7213000	Q5FWS6;A0A0H2UHL8	Q5FWS6;A0A0H2UHL8
Kelch-like protein 22	Klhl22	-4.97236	0.729566	0.819787		0.425628	0.531843	0.359896		-1.14757	-1.1726	-1.18476	-1.25801	-1.27759	-1.19989	-1.28031	-1.12449	-0.997468	-1.21194	-1.07523	-1.05641	5	0	23.338	237850000	6	237850000	6995600	D3ZZC3;A0A0G2KA06	D3ZZC3;A0A0G2KA06
Keratin, type II cytoskeletal 1b	Krt77	-4.97633	0.837844	0.732608		0.42589	0.340086	0.32552		-0.258514	-0.434177	-0.207071	-0.241407	-0.223587	-0.152302	-0.495483	-0.14159	-0.137421	-0.447372	-0.255503	-0.187073	2	0	4.8376	144760000	3	136200000	4127300	Q6IG01;A0A0G2JZQ9	Q6IG01;A0A0G2JZQ9
Ketimine reductase mu-crystallin	Crym	-4.98029	1.23508	0.862765		0.426151	1.40046	0.0866964		3.30396	3.37126	3.43462	3.07166	3.19676	3.20518	3.02416	3.30401	3.33059	3.03034	3.30363	3.34351	15	0	208.54	27998000000	63	27963000000	1997300000	Q9QYU4;A0A0G2K568	Q9QYU4;A0A0G2K568
KH domain-containing, RNA-binding, signal transduction-associated protein 1	Khdrbs1	-4.98426	0.963331	0.415416		0.426412	2.02384	0	+	-0.644278	-1.21236	-1.42093	-0.686605	-1.26494	-1.60394	-0.453657	-1.41427	-1.74779	-0.418011	-1.51525	-1.46283	5	0	19.851	196380000	6	196380000	17853000	Q91V33	Q91V33
KH domain-containing, RNA-binding, signal transduction-associated protein 3	Khdrbs3	-4.98823	0.415332	0.799236		0.426674	1.76962	0.00490213	+	0.427679	0.150141	-0.111885	0.458063	0.122055	0.0558434	0.437897	-0.179873	-0.271437	0.509523	-0.160091	-0.0499039	4	0	24.958	841190000	5	841190000	76472000	F1LMN8;Q9JLP1	F1LMN8;Q9JLP1
KIF1-binding protein	LOC606294;Kbp	-4.99219	0.511349	0.806985		0.426935	0.301896	0.608516		-0.280811	-0.161266	-0.249226	-0.342327	-0.396355	-0.323701	-0.396288	-0.350258	-0.222595	-0.376478	-0.375458	-0.223425	4	0	55.875	316280000	4	316280000	9036700	G3V614;Q4G074	G3V614;Q4G074
Kinase D-interacting substrate of 220 kDa	Kidins220	-4.99616	0.58506	0.887537		0.427196	2.08196	0.077272		0.26475	0.459644	0.431166	0.315781	0.400917	0.463175	0.323654	0.514523	0.596622	0.397856	0.564779	0.584753	10	0	58.094	451930000	13	451930000	5021400	Q9EQG6;D4ABK9;D3ZWB2	Q9EQG6;D4ABK9;D3ZWB2
Kinesin light chain 1	Klc1	-5.00013	0.221229	0.935629		0.427458	1.0242	0.18419		2.6968	2.67394	2.78642	2.63391	2.75761	2.72924	2.70047	2.86584	2.8435	2.62893	2.78882	2.80295	15	0	111.84	3048300000	20	3048300000	87095000	P37285;A0A140TAB3;Q68G30;A0A1B0GWT8	P37285;A0A140TAB3
Kinesin light chain 4	Klc4	-5.00409	0.14975	0.917778		0.427719	1.13653	0.137002		-2.07281	-1.7999	-2.09501	-2.0123	-1.94498	-1.9768	-2.12871	-1.97588	-1.85369	-2.07749	-2.02366	-1.9694	1	0.00066845	2.7569	42875000	1	42875000	1128300	Q5PQM2	Q5PQM2
Kinesin-1 heavy chain	Kif5b	-5.00806	0.132742	0.989314		0.427981	1.25566	0.189221		2.25486	2.26467	2.2525	2.1945	2.29383	2.31578	2.21022	2.36843	2.33253	2.21241	2.32239	2.32997	19	0	118.07	2158400000	25	2158400000	35974000	Q2PQA9	Q2PQA9
Kinesin-like protein	Kif3b	-5.01203	0.926574	0.648018		0.428242	0.00780446	0.983331		0.403812	0.296463	0.330818	0.362705	0.47505	0.753216	0.401384	0.454132	0.520079	0.376347	0.323427	0.419411	6	0	26.514	324130000	6	324130000	7905500	D3ZI07	D3ZI07
Kinesin-like protein	Kif5c	-5.016	1.48291	0.902036		0.428503	1.41565	0.211806		4.04435	4.08116	4.0974	4.00769	4.07332	4.11076	3.99505	4.07445	4.11307	3.94624	4.09252	4.10463	41	0	323.31	12292000000	79	12287000000	208250000	G3V6L4;A0A0G2K070;P56536	G3V6L4;A0A0G2K070
Kinesin-like protein	Kif13b	-5.01996	0.0735913	0.976609		0.428765	1.31079	0.12831		0.491512	0.504152	0.553606	0.318163	0.516722	0.621691	0.114014	0.266478	0.221132	0.109808	0.299458	0.225893	3	0	7.0628	280690000	3	280690000	3553000	Q70AM4;A0A0G2K8Z9	Q70AM4;A0A0G2K8Z9
Kinesin-like protein	Kif21a	-5.02393	0.0928075	0.995691		0.429026	0.170947	0.737486		2.69623	2.59856	2.59383	2.55196	2.6101	2.61637	2.48361	2.54503	2.53342	2.50465	2.5543	2.57099	29	0	203.95	3526400000	44	3507000000	53953000	D3ZCG2;D3ZYN2;D4A1V5;D3ZJJ7;D3ZSN6;D4ADI4	D3ZCG2;D3ZYN2;D4A1V5;D3ZJJ7;D3ZSN6
Kinesin-like protein	Kif1a	-5.0279	0.177538	0.959146		0.429287	1.65749	0.180464		2.23388	2.38246	2.30028	2.2252	2.30278	2.30535	2.23742	2.28809	2.3176	2.26659	2.35272	2.35618	23	0	177	2431300000	34	2431300000	26427000	F1M4A4	F1M4A4
Kinesin-like protein	Kif21b	-5.03186	0.448578	0.832301		0.429549	0.571774	0.287869		0.255684	0.377405	0.245445	0.238495	0.409653	0.319613	0.299715	0.422087	0.361336	0.393074	0.299147	0.380466	10	0	65.072	489380000	12	489380000	6703800	F1M5N7;A0A0G2K7Q9	F1M5N7;A0A0G2K7Q9
Kinesin-like protein	Kif3a	-5.03583	0.481686	0.787597		0.42981	0.217837	0.465314		0.219471	0.445328	0.195385	0.37208	0.368452	0.223341	0.43606	0.126226	0.19121	0.454992	0.275921	0.276239	9	0	65.598	459880000	11	459880000	13140000	F1LQZ3;A0A0G2JUD6;D3ZYC9;E9PSJ3;E9PSL8	F1LQZ3;A0A0G2JUD6
Kinesin-like protein KIF3C;Kinesin-like protein	Kif3c	-5.0398	0.411163	0.784318		0.430072	0.0623042	0.860802		-2.62074	-2.48927	-2.80216	-2.81276	-2.89359	-2.76242	-2.52673	-2.64708	-2.88911	-2.68239	-2.65425	-2.64956	2	0	22.683	54724000	2	54724000	1216100	O55165;G3V7J8	O55165;G3V7J8
Kinesin-like protein;Kinesin heavy chain isoform 5A	Kif5a	-5.04376	0.785051	0.730917		0.430333	0.1546	0.70153		-1.06263	-0.949274	-1.13333	-0.996859	-1.02075	-1.21209	-0.899166	-1.05016	-1.06589	-0.973616	-1.00359	-0.999228	4	0	38.33	180500000	4	180500000	3112100	F1M8F2;A0A0G2K0Q2;Q6QLM7	F1M8F2;A0A0G2K0Q2;Q6QLM7
Kinesin-like protein;Kinesin-like protein KIF2A	Kif2a	-5.04773	0.0471554	0.991945		0.430594	0.11758	0.728875		2.49742	2.60823	2.61498	2.53942	2.57887	2.53177	2.6777	2.46892	2.55116	2.62454	2.59244	2.53238	22	0	131.52	4910400000	35	4910400000	140300000	F1M8L1;Q9WV63;Q5XI51	F1M8L1;Q9WV63
Kv channel-interacting protein 2	Kcnip2	-5.0517	1.03241	0.807478		0.430856	2.64049	0.0486542	+	0.0145569	0.162245	0.238035	0.0860977	0.288389	0.308611	0.028141	0.207001	0.310074	-0.0317974	0.209532	0.222662	3	0	21.394	292770000	3	292770000	20912000	Q9JM59;A0A0G2K0U3;A0A0G2K701;A0A0H2UHY1;A0A0H2UI09;D5LL09;A0A0H2UHE0;Q8R426	Q9JM59
Kv channel-interacting protein 4	Kcnip4	-5.05567	2.48616	0.788947		0.431117	1.26206	0.159583		-0.00617981	0.00594139	0.0510197	0.0304585	0.138054	0.182716	-0.134794	0.0436554	0.0849533	-0.0539379	0.108566	0.174839	3	0	106.63	629290000	5	629290000	44949000	Q99MG9;G3V9C1;A0A0G2KAZ2	Q99MG9;G3V9C1;A0A0G2KAZ2
Kynurenine--oxoglutarate transaminase 1, mitochondrial	Ccbl1	-5.05963	0.57347	0.850507		0.431378	0.935773	0.266501		-0.409712	-0.421305	-0.339617	-0.523174	-0.444029	-0.490766	-0.51129	-0.363655	-0.316372	-0.444635	-0.373793	-0.289087	4	0	15.8	469150000	5	469150000	29322000	Q08415;G3V827	Q08415;G3V827
Kynurenine--oxoglutarate transaminase 3	Ccbl2	-5.0636	1.69236	0.762391		0.43164	1.11755	0.23428		1.76664	1.84678	1.91214	1.50936	1.67095	1.6982	1.56088	1.5874	1.68358	1.4852	1.53276	1.59894	10	0	59.094	1379900000	19	1379900000	59996000	Q58FK9;F1M572	Q58FK9;F1M572
Lactadherin	Mfge8	-5.06757	0.161447	0.90868		0.431901	0.0328028	0.874706		-2.1497	-2.52274	-2.35999	-2.18186	-2.24275	-1.94492	-2.4798	-2.11158	-2.30185	-2.38236	-2.37699	-2.45205	1	0.0004583	3.1547	79102000	1	79102000	3595500	Q1PBJ1;A0A0G2K506;P70490	Q1PBJ1;A0A0G2K506;P70490
Lactoylglutathione lyase	Glo1	-5.07153	0.0158465	0.995251		0.432162	2.01961	0.0364819	+	2.0184	2.31797	2.23182	2.10477	2.23066	2.34564	2.02978	2.28007	2.29022	2.04373	2.34448	2.29697	9	0	76.147	5761800000	22	5761800000	523800000	Q6P7Q4	Q6P7Q4
Lambda-crystallin homolog	Cryl1	-5.0755	0.0605989	0.996677		0.432424	2.08531	0.0488565	+	-1.55011	-1.33335	-1.32545	-1.70149	-1.55403	-1.57319	-1.76677	-1.45588	-1.43375	-1.6125	-1.42172	-1.43983	5	0	10.169	380820000	5	380820000	25388000	Q811X6	Q811X6
Lamina-associated polypeptide 2, isoform beta	Tmpo	-5.07947	0.530523	0.809642		0.432685	0.105927	0.759279		0.978958	1.10644	1.02659	1.43377	1.53842	1.65653	1.26457	1.26047	1.32778	1.23797	1.08647	1.24391	7	0	129.63	1100600000	12	1100600000	47851000	Q62733	Q62733
Lamin-B1	Lmnb1	-5.08343	0.847337	0.605685		0.432947	0.095443	0.759205		4.08217	4.27358	4.2065	4.49304	4.54953	4.71546	4.17552	4.17903	4.4066	4.319	4.14914	4.38133	41	0	323.31	14530000000	83	14517000000	403240000	G3V7U4;P70615	G3V7U4;P70615
L-aminoadipate-semialdehyde dehydrogenase-phosphopantetheinyl transferase	Aasdhppt	-5.0874	0.403973	0.915365		0.433208	1.18847	0.227925		-2.24349	-2.29739	-2.24213	-2.23149	-2.37119	-2.35384	-2.33719	-2.35244	-2.27351	-2.20063	-2.31337	-2.358	3	0	8.6111	59927000	4	59927000	4609700	B2RYJ4	B2RYJ4
LanC-like protein 1	Lancl1	-5.09137	0.350775	0.938197		0.433469	1.70855	0.151013		1.64189	1.69345	1.70877	1.54935	1.63431	1.6233	1.51406	1.66774	1.73031	1.60879	1.74184	1.73429	6	0	21.78	2351900000	14	2340300000	137670000	Q9QX69	Q9QX69
Lanosterol 14-alpha demethylase	Cyp51a1	-5.09534	1.14497	0.832756		0.433731	1.25746	0.202237		1.93377	1.9474	2.0276	1.91664	1.98893	2.00378	2.10191	2.2357	2.27182	1.9965	2.1326	2.15827	8	0	36.966	1320200000	11	1320200000	55007000	Q64654	Q64654
Large neutral amino acids transporter small subunit 1	Slc7a5	-5.0993	0.159265	0.910608		0.433992	0.870538	0.10188		-0.229204	-0.0608673	-0.0528908	-0.182707	-0.244175	0.111185	-0.428398	0.0267563	0.0395241	-0.482216	-0.0410023	-0.222588	4	0	78.353	1345600000	9	1319700000	73317000	Q63016	Q63016
Large neutral amino acids transporter small subunit 2	Slc7a8	-5.10327	0.611374	0.708937		0.434253	1.69784	0.0831267		-1.44553	-1.32621	-1.26956	-1.4565	-1.2642	-1.50463	-1.46067	-1.3578	-1.37181	-1.35585	-1.08922	-1.40452	2	0	6.3212	184850000	2	184850000	12323000	Q9WVR6	Q9WVR6
Large proline-rich protein BAG6	Bag6	-5.10724	0.34938	0.892329		0.434515	1.74428	0.0697031		-0.335613	-0.0572548	-0.0682011	-0.365652	-0.127962	0.0398216	-0.322145	-0.21801	-0.221188	-0.350069	-0.206745	-0.209127	7	0	42.148	721010000	7	721010000	22531000	Q6MG49;A0A0G2K7C1	Q6MG49;A0A0G2K7C1
Latexin	Lxn	-5.1112	0.44256	0.928742		0.434776	1.87757	0.1557		2.77012	2.86352	2.81989	2.88844	2.96741	2.9833	2.66935	2.74394	2.75025	2.62128	2.77845	2.72438	5	0	104.22	3530700000	19	3530700000	392300000	Q64361	Q64361
Latrophilin-1	Lphn1;Adgrl1	-5.11517	0.0907396	0.99458		0.435038	0.477559	0.447165		1.8885	2.01732	1.98504	1.95639	2.03182	2.05805	1.98717	1.92842	1.9386	1.95978	1.9965	2.00536	14	0	201.74	2265500000	26	2233200000	32365000	O88917;D4A144	O88917;D4A144
Latrophilin-3	Lphn3;Adgrl3	-5.11914	0.166382	0.941557		0.435299	1.90736	0.099092		0.703169	0.882387	0.821346	0.75182	0.858776	0.881241	0.707735	0.799992	0.903612	0.717316	0.919085	0.915888	8	0	63.928	648840000	9	648840000	9138500	Q9Z173;D3ZH59;D4AAL4;F1LRG7	Q9Z173;D3ZH59;D4AAL4;F1LRG7
LDLR chaperone MESD	Mesdc2	-5.1231	0.259817	0.834052		0.43556	0.676126	0.22342		-0.37995	-0.541836	-0.227163	-0.290581	-0.225021	-0.191267	-0.285072	-0.539592	-0.355015	-0.318241	-0.398146	-0.620983	3	0	25.848	1050000000	3	1050000000	95458000	Q5U2R7	Q5U2R7
Lethal(2) giant larvae protein homolog 1	Llgl1	-5.12707	0.363445	0.914746		0.435822	1.27177	0.441765		1.11169	1.1153	1.21343	1.13332	1.18748	1.1623	1.1173	1.15331	1.20463	1.11062	1.16544	1.14748	13	0	80.038	2023300000	17	2023300000	43984000	G3V6I1;Q8K4K5	G3V6I1;Q8K4K5
LETM1 and EF-hand domain-containing protein 1, mitochondrial	Letm1	-5.13104	1.55819	0.732834		0.436083	1.12701	0.216944		4.12045	4.28089	4.3059	4.17715	4.2985	4.41172	4.15705	4.18411	4.25688	4.18219	4.22057	4.30453	27	0	323.31	17858000000	67	17858000000	405870000	Q5XIN6	Q5XIN6
Leucine carboxyl methyltransferase 1	Lcmt1	-5.13501	0.0793838	0.979547		0.436344	1.13425	0.186247		0.129045	0.272211	0.186466	0.112268	0.282679	0.350182	0.266146	0.26968	0.284439	0.20155	0.284714	0.2584	3	0	15.015	322020000	3	322020000	17890000	G3V7V9;Q6P4Z6	G3V7V9;Q6P4Z6
Leucine zipper putative tumor suppressor 3	Lzts3	-5.13897	0.399159	0.785629		0.436606	0.410362	0.377837		-3.70679	-3.90957	-3.83958	-3.97138	-3.89597	-3.49228	-3.47379	-3.46361	-3.46814	-3.50857	-3.65253	-3.71335	4	0	17.086	92602000	4	92602000	2572300	G3V8V8;Q8K1Q4	G3V8V8;Q8K1Q4
Leucine zipper transcription factor-like protein 1	Lztfl1	-5.14294	0.663909	0.743966		0.436867	0.556144	0.333503		-1.32698	-1.39828	-1.17715	-1.50351	-1.45006	-1.33218	-1.51411	-1.36923	-1.26281	-1.42189	-1.28048	-1.34993	4	0	15.217	201860000	4	201860000	13458000	Q562C6	Q562C6
Leucine-rich glioma-inactivated protein 1	Lgi1	-5.14691	0.416069	0.863816		0.437128	0.81207	0.138169		2.36939	2.30161	2.47137	2.17428	2.30622	2.2958	2.19267	2.51959	2.51938	2.23	2.52739	2.54117	12	0	73.674	5247300000	21	5247300000	169270000	Q8K4Y5	Q8K4Y5
Leucine-rich repeat and fibronectin type-III domain-containing protein 3	Lrfn3	-5.15087	0.572235	0.764134		0.43739	0.177673	0.437202		-4.83655	-5.16362	-5.08646	-5.07693	-5.33553	-5.54007	-5.12851	-4.53746	-4.57815	-5.01442	-4.56531	-4.77049	2	0	3.4825	4613900	2	4613900	170880	B0BNK7	B0BNK7
Leucine-rich repeat and fibronectin type-III domain-containing protein 4	Lrfn4	-5.15484	0.121107	0.933936		0.437651	0.163918	0.684331		-1.32269	-1.41585	-1.48377	-1.38095	-1.39191	-1.20954	-1.44641	-1.32031	-1.43242	-1.33944	-1.46038	-1.36953	4	0	8.7868	133230000	4	133230000	5124100	D4ABX8	D4ABX8
Leucine-rich repeat flightless-interacting protein 1	Lrrfip1	-5.15881	0.226901	0.831679		0.437913	0.329827	0.430998		-0.531979	-0.664856	-0.646889	-0.535183	-0.401213	0.0968533	-0.556133	-0.747047	-0.787153	-0.703632	-0.748837	-0.8871	2	0.00045924	3.1878	111930000	2	111930000	3391800	Q66HF9	Q66HF9
Leucine-rich repeat flightless-interacting protein 2	Lrrfip2	-5.16277	0.129234	0.930207		0.438174	1.39529	0.0577519		-0.749397	-0.275459	-0.554274	-0.791428	-0.672312	-0.624517	-1.02083	-0.739331	-0.723053	-0.787868	-0.596525	-0.503233	4	0	8.6673	380710000	4	380710000	18129000	Q4V7E8	Q4V7E8
Leucine-rich repeat protein SHOC-2	Shoc2	-5.16674	0.119937	0.92984		0.438435	0.646612	0.249722		-1.04498	-0.801321	-1.03236	-1.18316	-1.22371	-1.16201	-1.24262	-1.12676	-1.06963	-1.2224	-1.1762	-0.931782	1	0	5.2686	54819000	1	54819000	2610500	Q6AYI5	Q6AYI5
Leucine-rich repeat transmembrane neuronal protein 1	Lrrtm1	-5.17071	0.0635639	0.972436		0.438697	0.317185	0.385292		-1.97284	-1.81743	-1.90784	-1.97833	-2.10305	-2.02889	-2.06901	-1.76953	-1.85968	-1.85497	-1.88231	-1.73054	2	0	7.1344	128280000	2	128280000	5345100	D4A6D8	D4A6D8
Leucine-rich repeat transmembrane neuronal protein 2	Lrrtm2	-5.17468	0.617966	0.834343		0.438958	1.00785	0.149374		-1.23816	-1.50311	-1.48627	-1.47286	-1.67812	-1.76335	-1.34516	-1.37179	-1.374	-1.33496	-1.388	-1.50209	2	0	7.8883	51342000	2	51342000	1833600	D4A7P2	D4A7P2
Leucine-rich repeat-containing protein 4B	Lrrc4b	-5.17864	0.74152	0.934938		0.439219	2.09189	0.15109		1.30921	1.19503	1.15474	1.24175	1.12881	1.13464	1.22675	1.10908	1.09663	1.22031	1.16827	1.14914	11	0	64.52	1242300000	14	1242300000	41409000	P0CC10	P0CC10
Leucine-rich repeat-containing protein 57	Lrrc57	-5.18261	0.864348	0.786853		0.439481	3.0227	0.0702241		0.873112	1.04703	1.01371	0.867628	1.02618	1.12406	0.812347	0.955206	1.05657	0.8953	1.01618	1.12834	8	0	97.784	1614700000	10	1614700000	115330000	Q5FVI3;F8WFF9;A0A0G2KBC0	Q5FVI3;F8WFF9;A0A0G2KBC0
Leucine-rich repeat-containing protein 59	Lrrc59	-5.18658	0.0839101	0.959689		0.439742	1.14634	0.189204		1.58812	1.496	1.49273	1.6405	1.56087	1.68867	1.61917	1.42227	1.38158	1.48879	1.46383	1.32693	9	0	58.769	2213700000	13	2213700000	158120000	Q5RJR8;A0A0G2K6J3	Q5RJR8
Leucine-rich repeat-containing protein 7	Lrrc7	-5.19054	0.414914	0.884941		0.440004	0.106658	0.723413		2.71036	2.86145	2.83325	2.67943	2.83018	2.86722	3.15486	2.95806	2.93875	3.05851	3.05328	2.91272	27	0	192.84	3152100000	41	3086100000	42276000	P70587;F1M4K6;F1LMG7;A0A0A0MXW8	P70587;F1M4K6
Leucine-rich repeat-containing protein 73	Lrrc73	-5.19451	0.174238	0.949609		0.440265	0.830181	0.271127		-1.46381	-1.39592	-1.40239	-1.52784	-1.51863	-1.51368	-1.39899	-1.36443	-1.32078	-1.36937	-1.18991	-1.28915	2	0	19.832	147360000	3	147360000	18420000	Q587K4	Q587K4
Leukotriene A-4 hydrolase	Lta4h	-5.19848	0.0203111	0.994264		0.440526	1.71808	0.11907		0.479155	0.608257	0.531879	0.387205	0.545488	0.430851	0.434063	0.621363	0.621469	0.444118	0.498119	0.673044	7	0	19.358	758460000	7	758460000	20499000	P30349	P30349
LIM and SH3 domain protein 1	Lasp1	-5.20244	0.227466	0.915506		0.440788	0.0978249	0.811406		3.16509	3.1626	3.09772	3.19563	3.09667	3.21185	2.98553	3.12177	2.99489	2.99121	3.01035	2.96359	13	0	87.64	7227000000	39	7124800000	508910000	Q99MZ8	Q99MZ8
LIM domain-containing protein 2	Limd2	-5.20641	0.184301	0.913141		0.441049	0.139483	0.600323		-0.196253	0.14156	-0.0461941	0.148129	0.252142	0.398064	0.0746422	-0.167112	-0.0564919	-0.0310841	-0.0447998	0.0376854	2	0	6.3912	230890000	3	230890000	25655000	Q4KM31	Q4KM31
Limbic system-associated membrane protein	Lsamp	-5.21038	0.327186	0.860915		0.44131	1.52871	0.0736866		3.85816	4.00385	4.12706	3.96721	4.1451	4.24463	3.85302	3.98232	4.09383	3.79579	4.14842	4.01573	13	0	265.24	28055000000	66	28055000000	1402700000	Q62813;A0A0H2UHY3;A0A0H2UHW7	Q62813;A0A0H2UHY3;A0A0H2UHW7
Lipase maturation factor 2	Lmf2	-5.21435	0.287422	0.83203		0.441572	0.263189	0.410146		-2.79129	-2.70107	-2.72954	-2.79831	-2.97771	-2.80297	-2.84516	-2.81836	-2.56238	-2.80213	-2.43067	-2.5675	1	0	7.9464	31631000	1	31631000	1437800	A1L1J9	A1L1J9
Lipid phosphate phosphatase-related protein type 1	Lppr1	-5.21831	0.0215119	0.994549		0.441833	0.386048	0.358856		-0.995811	-0.715921	-0.934547	-0.996946	-1.0204	-0.926653	-1.11273	-1.00059	-0.985924	-0.886393	-0.955909	-0.865055	1	0.0011013	2.5325	81099000	1	81099000	8109900	F1LR11;Q6WAY2	F1LR11;Q6WAY2
Lipid phosphate phosphatase-related protein type 2	Lppr2	-5.22228	0.147035	0.932487		0.442094	1.2081	0.147314		-1.04824	-0.800138	-0.921362	-1.06604	-1.00626	-0.969874	-0.962965	-0.837854	-0.803934	-1.01742	-0.947206	-0.809916	2	0	28.913	148930000	3	125990000	10499000	F1LR33;Q6W5G4	F1LR33;Q6W5G4
Lipid phosphate phosphatase-related protein type 3	Lppr3	-5.22625	0.114306	0.93278		0.442356	0.719896	0.198569		-0.35067	-0.130175	-0.355585	-0.204582	-0.23258	-0.136209	-0.514698	-0.253302	-0.274761	-0.389923	-0.363943	-0.30587	9	0	48.835	868920000	17	837420000	33497000	Q7TMB0;B3DM92	Q7TMB0;B3DM92
Lipid phosphate phosphatase-related protein type 4	Lppr4	-5.23021	0.0515777	0.987033		0.442617	0.557602	0.513457		3.93532	4.01722	3.95295	4.05085	4.07721	4.16007	3.93655	3.9024	3.91879	3.92385	3.98375	3.92761	28	0	323.31	14624000000	99	13457000000	373800000	G3V864;Q7TMB7	G3V864;Q7TMB7
Lipid phosphate phosphohydrolase 1	Ppap2a	-5.23418	0.59442	0.461615		0.442879	0.231966	0.362068		-1.98948	-2.47333	-1.96801	-3.20946	-2.99336	-3.04611	-6.62209	-6.36089	-6.40861	-6.53802	-7.04868	-6.14029	1	0	9.9461	23967000	1	23967000	2663000	O08564	O08564
Lipid phosphate phosphohydrolase 3	Ppap2b	-5.23815	0.0858262	0.994563		0.44314	1.83599	0.0915249		2.17731	2.3143	2.30102	2.26142	2.34692	2.37354	2.05987	2.29152	2.3199	2.14177	2.31356	2.28585	8	0	74.696	3423700000	28	3405800000	243270000	Q6IMX4;P97544	Q6IMX4;P97544
Lipoma HMGIC fusion partner-like protein 4	Lhfpl4	-5.24211	0.126282	0.933916		0.443401	0.956467	0.0960726		-2.42002	-2.38504	-2.31811	-2.66642	-2.55301	-2.48904	-2.59834	-2.07672	-2.28452	-2.5188	-2.21407	-2.22811	1	0.001103	2.5549	134510000	1	134510000	13451000	Q7TSY2	Q7TSY2
Lipoyl synthase, mitochondrial	Lias	-5.24608	2.14615	0.269429		0.443663	0.083329	0.803398		-3.02342	-3.10914	-2.88271	-3.05986	-2.90643	-2.77041	-2.80292	-2.94457	-2.76225	-2.89181	-2.88006	-2.7661	2	0	12.113	51112000	2	51112000	3006600	Q5XIH4	Q5XIH4
Liprin-alpha-3	Ppfia3	-5.25005	0.506069	0.884883		0.443924	1.86025	0.118558		3.5969	3.77206	3.72251	3.6042	3.76555	3.84408	3.69239	3.75957	3.82975	3.68645	3.79719	3.84056	44	0	323.31	8504100000	69	8493700000	139240000	Q91Z79;F1LSE6;D3ZRB1	Q91Z79;F1LSE6
Liprin-alpha-4	Ppfia4	-5.25402	0.62519	0.824303		0.444185	0.454093	0.531513		-0.618053	-0.532652	-0.507298	-0.701958	-0.616825	-0.489012	-0.566065	-0.586145	-0.499735	-0.517422	-0.535353	-0.567949	9	0	40.459	1237800000	10	1237800000	22505000	F1M863;Q91Z80	F1M863;Q91Z80
L-lactate dehydrogenase A chain	Ldha	-5.25798	0.221254	0.883681		0.444447	0.502926	0.227914		4.61256	4.45914	4.72014	4.44645	4.55346	4.70028	4.42904	4.80627	4.73526	4.47115	4.67517	4.55028	27	0	323.31	51145000000	94	50727000000	2818200000	P04642;P19629;H9N9H4;Q6AYX2	P04642
L-lactate dehydrogenase B chain	Ldhb	-5.26195	0.099882	0.941418		0.444708	0.790062	0.199752		4.50429	4.45352	4.62128	4.40849	4.50202	4.5578	4.39662	4.57728	4.59702	4.44114	4.66468	4.49999	19	0	232.33	75645000000	78	75645000000	4449700000	P42123	P42123
Lon protease homolog, mitochondrial	Lonp1	-5.26592	0.266645	0.917712		0.44497	0.417101	0.389653		3.30936	3.36066	3.29395	3.39607	3.42619	3.43651	3.40792	3.21505	3.33586	3.42654	3.29148	3.33383	25	0	225.49	5807500000	43	5807500000	138270000	Q924S5	Q924S5
Long-chain fatty acid transport protein 1	Slc27a1	-5.26988	0.0595745	0.987394		0.445231	1.24416	0.11499		2.07656	2.00991	1.9579	2.14798	2.06107	2.00597	2.15784	1.85663	1.89289	2.12671	1.9216	1.97263	13	0	72.396	2253300000	19	2240700000	74691000	Q6GMM8;P97849	Q6GMM8;P97849
Long-chain specific acyl-CoA dehydrogenase, mitochondrial	Acadl	-5.27385	0.953231	0.785859		0.445492	0.616818	0.420574		2.50961	2.49062	2.63811	2.52474	2.53004	2.57946	2.479	2.59508	2.65178	2.48815	2.57089	2.5794	13	0	108.29	4962800000	23	4962800000	236320000	P15650	P15650
Long-chain-fatty-acid--CoA ligase 1	Acsl1	-5.27782	0.906166	0.855271		0.445754	1.37947	0.447361		1.43943	1.49317	1.49262	1.49195	1.52065	1.55371	1.45743	1.50982	1.54167	1.45728	1.46687	1.55109	14	0	62.836	1588600000	17	1588600000	42936000	P18163	P18163
Long-chain-fatty-acid--CoA ligase 3	Acsl3	-5.28178	0.179607	0.935374		0.446015	1.07833	0.135048		2.11418	2.10878	2.00035	2.28112	2.1576	2.08236	2.28826	2.01242	2.03932	2.25785	2.09074	2.16474	10	0	57.893	1862000000	14	1862000000	58188000	Q63151	Q63151
Long-chain-fatty-acid--CoA ligase 4	Acsl4	-5.28575	0.212984	0.927737		0.446276	0.497954	0.434751		-0.788614	-0.87196	-0.949026	-0.813322	-0.943321	-1.05296	-0.996979	-0.942022	-0.939722	-0.954443	-0.985631	-0.89975	3	0	9.356	141690000	3	141690000	3829400	O35547	O35547
Long-chain-fatty-acid--CoA ligase 5	Acsl5	-5.28972	0.401316	0.838861		0.446538	0.24697	0.513558		-1.26293	-1.25759	-1.42349	-1.13833	-1.39441	-1.3166	-1.20991	-1.19682	-1.28505	-1.22487	-1.1697	-1.19631	5	0	10.92	169540000	6	169540000	4986500	O88813;F1LPB3	O88813;F1LPB3
Long-chain-fatty-acid--CoA ligase 6	Acsl6	-5.29369	0.238063	0.937308		0.446799	1.6085	0.0689653		3.17011	3.01847	3.06357	3.22555	3.10597	3.04976	3.24253	2.90513	2.96285	3.23404	3.03584	3.05268	21	0	120.24	6605100000	43	6576000000	160390000	A0A0A6YYM0;P33124	A0A0A6YYM0;P33124
Long-chain-fatty-acid--CoA ligase ACSBG1	Acsbg1	-5.29765	0.52231	0.907742		0.447061	0.255917	0.699741		3.40158	3.34688	3.42215	3.31222	3.34145	3.37211	3.32376	3.33944	3.38371	3.30258	3.3896	3.35497	25	0	323.31	7776200000	46	7754600000	234990000	Q924N5;A0A0G2K7J0;A1L1K7	Q924N5;A0A0G2K7J0
Low molecular weight phosphotyrosine protein phosphatase	Acp1	-5.30162	0.807776	0.810079		0.447322	0.974998	0.284962		1.3137	1.45726	1.43137	1.39517	1.46195	1.57148	1.32046	1.32807	1.41097	1.3164	1.36123	1.41571	7	0	32.725	1911100000	8	1911100000	212350000	P41498;Z4YNF4	P41498;Z4YNF4
Low-density lipoprotein receptor-related protein 4	Lrp4	-5.30559	0.020899	0.98988		0.447583	1.01088	0.147218		-3.81182	-3.55932	-3.8243	-3.63692	-3.6616	-3.37414	-3.72463	-3.55965	-3.73574	-3.84826	-3.68466	-3.56393	2	0	20.096	17283000	2	17283000	180030	Q9QYP1;A0A0G2K2T4	Q9QYP1;A0A0G2K2T4
Lupus La protein homolog	Ssb;LOC680385	-5.30955	1.01052	0.415694		0.447845	2.78131	0	+	1.13363	0.246145	0.134493	1.51117	0.533512	0.139065	1.24173	-0.0463161	-0.339216	1.28376	0.01618	0	8	0	69.982	725420000	9	725420000	32974000	P38656;Q66HM7;D3ZLH9	P38656;Q66HM7;D3ZLH9
L-xylulose reductase	Dcxr	-5.31352	0.276212	0.93831		0.448106	0.70437	0.310423		-0.383905	-0.363453	-0.39822	-0.468483	-0.433205	-0.383019	-0.47583	-0.288433	-0.296001	-0.369576	-0.346189	-0.291834	3	0	6.3473	125650000	3	125650000	8975300	Q920P0;A0A0G2JT25	Q920P0;A0A0G2JT25
LYR motif-containing protein 9	Lyrm9	-5.31749	0.250094	0.83614		0.448367	0.659575	0.160907		-3.44661	-3.21081	-3.30857	-3.26375	-3.30301	-2.93001	-3.39041	-2.91493	-3.04634	-3.42513	-3.38547	-3.22064	1	0	15.734	146040000	1	146040000	36509000	B2RZD7	B2RZD7
Lysine--tRNA ligase	Kars	-5.32145	0.716807	0.790411		0.448629	2.86967	0.00183732	+	-0.10931	-0.461721	-0.325207	-0.0669403	-0.351772	-0.372855	0.0229378	-0.386133	-0.267202	-0.0553894	-0.350462	-0.329494	8	0	18.253	2144400000	9	2144400000	69175000	Q5XIM7	Q5XIM7
LysM and putative peptidoglycan-binding domain-containing protein 1	Lysmd1	-5.32542	0.213431	0.929094		0.44889	2.03879	0.0755875		1.35245	1.54699	1.49119	1.30536	1.51375	1.65011	1.29373	1.38123	1.37885	1.25955	1.42075	1.43431	6	0	31.735	578580000	6	578580000	41327000	Q5HZA4	Q5HZA4
Lysophosphatidic acid receptor 1	Lpar1	-5.32939	0.284077	0.908521		0.449151	1.16782	0.0696548		-3.36366	-3.29387	-3.2088	-3.1964	-3.02768	-3.07667	-3.06064	-2.75046	-2.77773	-3.27331	-2.77071	-2.91832	1	0.0054223	1.7178	55673000	1	55673000	5567300	P61794	P61794
Lysophosphatidylcholine acyltransferase 1	Lpcat1	-5.33336	0.366184	0.83419		0.449413	0.0929808	0.648115		-2.77369	-2.98458	-3.02765	-2.89902	-3.23338	-2.98302	-3.04086	-2.42243	-2.40317	-2.8401	-2.68532	-2.67487	1	0.004834	1.8227	29810000	1	29810000	1490500	Q1HAQ0	Q1HAQ0
Lysophospholipid acyltransferase 5	Lpcat3	-5.33732	0.49337	0.892985		0.449674	0.279525	0.693263		-1.83356	-1.93237	-1.89205	-2.13673	-2.14523	-2.17322	-1.9737	-1.94689	-1.93213	-2.02275	-2.02082	-1.91161	1	0.00023332	3.4331	68246000	1	68246000	4265400	Q5FVN0	Q5FVN0
Lysosomal alpha-glucosidase	Gaa	-5.34129	0.166865	0.905811		0.449936	0.938646	0.201136		-1.72624	-1.50795	-1.71545	-1.69283	-1.55999	-1.63851	-1.69855	-1.67775	-1.85439	-1.83003	-1.79542	-1.52965	5	0	26.82	260550000	5	260550000	7663300	M0R544;Q6P7A9	M0R544;Q6P7A9
Lysosome membrane protein 2	Scarb2	-5.34526	0.268796	0.895026		0.450197	1.38573	0.0994012		-0.558838	-0.242104	-0.357	-0.625696	-0.526337	-0.488368	-0.769161	-0.62215	-0.464485	-0.580296	-0.460152	-0.382496	4	0	12.876	987150000	5	976260000	42446000	P27615	P27615
Lysosome-associated membrane glycoprotein 1	Lamp1	-5.34922	0.907401	0.809057		0.450458	1.37942	0.128788		1.02418	1.06932	1.17281	0.9951	1.17684	1.23298	1.0428	1.13709	1.21152	0.954157	1.17008	1.15343	4	0	88.723	1301900000	7	1301900000	72329000	P14562;A0A0U1RRS9	P14562;A0A0U1RRS9
Lysosome-associated membrane glycoprotein 2	Lamp2	-5.35319	0.256856	0.907282		0.45072	0.280378	0.405778		0.979519	0.835316	0.98337	0.792755	0.791397	0.864193	0.822952	1.17285	1.07536	0.94964	1.04425	1.05867	4	0	19.892	306530000	4	306530000	18031000	P17046	P17046
Lysosome-associated membrane glycoprotein 5	Lamp5	-5.35716	0.0426763	0.976036		0.450981	0.406483	0.262163		-2.51571	-2.67948	-2.46185	-2.87342	-2.87049	-2.99319	-2.68178	-2.37879	-2.26513	-2.67372	-2.33111	-2.49283	1	0.0086544	1.5127	43561000	1	43561000	3960100	Q5PPI4	Q5PPI4
Macrophage erythroblast attacher	Maea	-5.36112	0.0900854	0.987596		0.451242	0.19925	0.638028		-1.68882	-1.51547	-1.56787	-1.7262	-1.67272	-1.67194	-1.64901	-1.68901	-1.69104	-1.63292	-1.70325	-1.66823	5	0	12.235	222570000	5	222570000	9676800	Q5RKJ1	Q5RKJ1
Macrophage migration inhibitory factor	Mif;LOC679748	-5.36509	0.0243937	0.994745		0.451504	0.856527	0.204094		1.45365	1.45912	1.56779	1.40438	1.431	1.44562	1.45494	1.67174	1.57527	1.43348	1.60043	1.56062	5	0	52.07	2909700000	21	2908300000	484720000	P30904;D3ZE63;D4A3P7;F1LTZ6	P30904;D3ZE63
Macrophage-capping protein	Capg	-5.36906	0.518762	0.789673		0.451765	0.832444	0.131796		-2.93195	-2.47995	-2.67908	-2.53337	-2.43514	-2.51851	-2.38138	-2.37583	-2.48129	-2.69665	-2.5042	-2.41483	1	0	4.3951	22714000	1	22714000	1747200	Q6AYC4	Q6AYC4
MAGUK p55 subfamily member 3	Mpp3	-5.37303	0.447247	0.958931		0.452027	0.865918	0.227478		1.60419	1.75546	1.76436	1.75801	1.74463	1.76585	1.66531	1.71175	1.73616	1.62086	1.79794	1.78259	14	0	70.57	1511600000	21	1511600000	43189000	O88954	O88954
MAGUK p55 subfamily member 7	Mpp7	-5.37699	0.38493	0.769539		0.452288	0.0428222	0.867448		-2.99445	-3.18598	-3.07755	-2.93414	-3.08996	-2.67657	-3.07751	-2.86498	-3.09645	-3.13228	-3.04716	-2.82249	2	0	4.7606	30409000	2	30409000	1013600	Q5U2Y3	Q5U2Y3
Major prion protein	Prnp	-5.38096	0.116843	0.971873		0.452549	0.389994	0.354482		1.71364	1.6233	1.63733	1.66011	1.64073	1.69554	1.53528	1.78577	1.73938	1.60034	1.76293	1.70591	9	0	97.824	5721400000	20	5719800000	476650000	P13852	P13852
Major vault protein	Mvp	-5.38493	0.162264	0.929723		0.452811	2.06853	0.0880418		-0.580141	-0.396496	-0.523657	-0.599358	-0.415617	-0.423447	-0.662819	-0.58235	-0.444801	-0.613861	-0.459766	-0.356384	7	0	62.875	249830000	7	249830000	5551900	Q62667;A0A140TAE0	Q62667;A0A140TAE0
Malate dehydrogenase, cytoplasmic	Mdh1	-5.38889	0.732106	0.791223		0.453072	0.963023	0.135686		4.7152	4.69843	4.83866	4.71077	4.81651	4.96341	4.59292	4.84377	4.89136	4.59336	4.86798	4.83112	20	0	267.4	93506000000	104	93380000000	6670000000	O88989	O88989
Malate dehydrogenase, mitochondrial	Mdh2	-5.39286	1.54127	0.44294		0.453333	0.859346	0.325788		4.88364	4.98993	5.07771	4.97559	5.05582	5.28418	5.00312	4.97684	5.11307	4.94369	5.0173	5.09989	24	0	323.31	179530000000	141	178790000000	8514000000	P04636	P04636
Malectin	Mlec	-5.39683	0.116011	0.950107		0.453595	0.294466	0.429985		1.11569	1.13838	1.2382	1.17871	1.05499	1.15119	1.07859	1.36576	1.31518	1.21418	1.2832	1.20043	9	0	79.548	2047100000	15	2047100000	127940000	Q5FVQ4;A0A0G2K121	Q5FVQ4;A0A0G2K121
Maleylacetoacetate isomerase	Gstz1	-5.40079	0.466965	0.887176		0.453856	1.06857	0.190703		1.03154	0.945446	0.975603	1.16989	1.16725	1.12347	1.35365	1.16045	1.27225	1.21614	1.09904	1.14505	8	0	71.383	1094200000	14	1094200000	84168000	P57113;A0A0G2K6H2	P57113;A0A0G2K6H2
Malic enzyme	Me3	-5.40476	0.967179	0.736235		0.454117	0.507533	0.535271		2.80319	2.76066	2.90613	2.68931	2.72267	2.85744	2.826	2.89631	2.96093	2.83495	2.90077	2.88817	14	0	149.26	5711100000	24	5711100000	163170000	F1M5N4;A0A0G2K4C6	F1M5N4;A0A0G2K4C6
Malic enzyme	Me2	-5.40873	2.14092	0.787927		0.454379	1.69343	0.227911		2.38588	2.49918	2.53349	2.39634	2.46032	2.52723	2.44951	2.48569	2.53012	2.39872	2.47416	2.54003	14	0	157.03	3555900000	30	3555900000	111120000	D3ZJH9;A0A0G2K502	D3ZJH9;A0A0G2K502
Malonyl-CoA decarboxylase, mitochondrial	Mlycd	-5.4127	0.571295	0.821544		0.45464	0.116866	0.928519		0.303368	0.306002	0.289312	0.280102	0.276773	0.261002	0.184734	0.150761	0.275692	0.217716	0.237621	0.384188	5	0	89.887	283070000	7	283070000	10484000	Q920F5	Q920F5
MAM domain-containing glycosylphosphatidylinositol anchor protein 1	Mdga1	-5.41666	0.0976437	0.938974		0.454902	1.81727	0.0348776	+	0.259302	0.695103	0.626991	0.500021	0.751148	1.00204	0.602289	0.809587	0.703953	0.511057	0.715759	0.727827	4	0	21.861	391330000	4	391330000	8507200	A0A140TAF4;P85171	A0A140TAF4;P85171
MAM domain-containing glycosylphosphatidylinositol anchor protein 2	Mdga2	-5.42063	0.793627	0.722836		0.455163	0.796489	0.116612		-2.31056	-2.30753	-2.40598	-2.38571	-2.35528	-2.32228	-2.46344	-2.0027	-2.11056	-2.48095	-2.01716	-2.25689	3	0	9.4869	71281000	4	71281000	1516600	A0A0H2UH93;P60756	A0A0H2UH93;P60756
Mammalian ependymin-related protein 1	Epdr1	-5.4246	0.450431	0.774196		0.455424	0.148293	0.659419		-3.65001	-3.50981	-3.68125	-3.56776	-3.58761	-3.34342	-3.61082	-3.44981	-3.34125	-3.50847	-3.66747	-3.41775	1	0	4.792	62522000	5	62522000	6946800	Q5XII0	Q5XII0
Mannose-1-phosphate guanyltransferase alpha	Gmppa	-5.42856	0.509081	0.630667		0.455686	1.04979	0.134224		-1.61194	-1.29898	-1.37824	-1.6732	-1.65769	-0.920628	-1.6192	-1.4697	-1.36294	-1.62199	-1.492	-1.38536	5	0	17.946	289910000	6	289910000	14495000	A0A0G2K824;Q5XIC1	A0A0G2K824;Q5XIC1
Mannose-6-phosphate isomerase	Mpi	-5.43253	0.215826	0.922059		0.455947	0.787992	0.234046		-0.0112705	-0.0488129	0.0700912	-0.0713234	-0.000307083	-0.0318375	-0.193758	-0.00313759	0.0806236	-0.0584793	0.0799885	0.011364	5	0	10.681	537630000	5	537630000	29868000	Q68FX1	Q68FX1
Mannosyl-oligosaccharide glucosidase	Mogs	-5.4365	0.998635	0.78886		0.456208	2.20731	0.294497		0.981243	1.05525	1.06497	0.975554	1.01325	1.04716	0.884005	0.93132	1.00163	0.882421	0.935795	1.06396	12	0	49.216	1174600000	15	1174600000	30911000	G3V743;A0A0G2K8S6;O88941	G3V743;A0A0G2K8S6;O88941
MAP kinase-activating death domain protein	Madd	-5.44046	0.310695	0.977175		0.45647	1.86854	0.178541		3.44406	3.49557	3.4906	3.36161	3.43861	3.43734	3.38989	3.48659	3.49634	3.39956	3.53201	3.50233	33	0	323.31	4833400000	56	4809800000	65888000	O08873;A0A0G2KA27	O08873;A0A0G2KA27
MAP/microtubule affinity-regulating kinase 3	Mark3	-5.44443	0.719989	0.78846		0.456731	0.701048	0.212139		-0.82896	-0.762968	-0.922829	-0.736837	-0.827108	-0.821155	-0.808172	-1.06268	-1.06715	-0.839849	-1.00857	-1.1324	6	0	31.08	329660000	10	329660000	7492300	Q8VHF0;F1M836;A0A0G2JU56;A0A1B0GWN5	Q8VHF0;F1M836;A0A0G2JU56;A0A1B0GWN5
MARCKS-related protein	Marcksl1	-5.4484	0.134086	0.91017		0.456993	0.730678	0.116107		-0.550053	-0.572546	-0.225685	-0.326939	-0.211681	-0.18685	-0.438919	0.265083	-0.144207	-0.470184	-0.189535	-0.393429	5	0	75.649	606880000	10	570690000	81527000	Q9EPH2;A0A0G2K613	Q9EPH2;A0A0G2K613
Matrin-3	Matr3	-5.45237	0.0473965	0.965767		0.457254	2.01501	0	+	3.77839	3.10798	3.01695	3.89249	3.2314	2.91929	3.93089	2.79553	2.81109	4.00265	2.72853	3.04258	30	0	323.31	8985300000	67	8983600000	242800000	A0A0G2JSR7;P43244	A0A0G2JSR7;P43244
Matrix-remodeling-associated protein 8	Mxra8	-5.45633	0.389752	0.774338		0.457515	0.148911	0.52343		-3.05396	-2.74167	-2.90813	-2.99348	-3.43974	-2.99968	-3.17027	-2.93441	-2.74823	-3.01719	-2.8332	-2.80117	1	0.0068365	1.5935	147150000	1	147150000	7357400	A0A0G2KB26;Q5XI43	A0A0G2KB26;Q5XI43
Maturin	Mturn	-5.4603	0.943807	0.602042		0.457777	0.645157	0.197599		-2.14505	-2.22156	-1.96981	-2.1281	-2.07392	-1.98593	-2.40934	-2.13392	-1.93484	-2.33038	-2.05967	-2.07389	1	0	8.9881	40814000	1	40814000	13605000	Q5XI20	Q5XI20
Medium-chain specific acyl-CoA dehydrogenase, mitochondrial	Acadm	-5.46427	0.490226	0.819486		0.458038	0.228452	0.614524		-0.523224	-0.366655	-0.399052	-0.44145	-0.410028	-0.260906	-0.403559	-0.377375	-0.403904	-0.451786	-0.544056	-0.38191	5	0	13.883	448370000	6	448370000	22418000	P08503;G3V796	P08503;G3V796
Megakaryocyte-associated tyrosine-protein kinase	Matk	-5.46823	0.268909	0.913861		0.458299	1.03733	0.205153		-2.04186	-2.07842	-2.07768	-1.90017	-2.03065	-2.10861	-2.04683	-2.23178	-2.10463	-2.15198	-2.17652	-2.10297	6	0	11.708	158220000	6	158220000	7534200	P41243	P41243
Membrane magnesium transporter 1	Mmgt1	-5.4722	0.120003	0.937666		0.458561	0.883586	0.201116		-0.910709	-0.82062	-0.908579	-1.05064	-0.804525	-0.661997	-1.06202	-0.987	-1.06725	-1.00063	-0.993911	-0.886335	2	0	31.901	244830000	3	244830000	48966000	B5DF51	B5DF51
Membrane-associated guanylate kinase, WW and PDZ domain-containing protein 1	Magi1	-5.47617	0.548467	0.784365		0.458822	2.39566	0.107365		-0.268013	-0.132404	-0.0750027	-0.243879	-0.101578	-0.120556	-0.341455	-0.191332	-0.162056	-0.225643	-0.145113	0.141182	12	0	52.045	635910000	15	635910000	12229000	Q4L1J4;M0R8T1;A0A0G2JZE4;F1M7H7	Q4L1J4;M0R8T1;A0A0G2JZE4;F1M7H7
Membrane-associated guanylate kinase, WW and PDZ domain-containing protein 2	Magi2	-5.48013	0.697455	0.881521		0.459083	0.504523	0.735078		1.8177	1.86567	1.77832	1.77369	1.7774	1.78345	1.8149	1.83005	1.82124	1.87494	1.86665	1.82014	11	0	53.13	702670000	13	702670000	10333000	O88382;A0A0G2JXR9;D3ZY03	O88382;A0A0G2JXR9;D3ZY03
Membrane-associated phosphatidylinositol transfer protein 1	Pitpnm1	-5.4841	1.77292	0.866154		0.459345	0.213155	0.554924		1.45784	1.36365	1.38625	1.42929	1.24136	1.28062	1.31491	1.47267	1.49139	1.45445	1.41413	1.46017	16	0	91.883	1273300000	18	1273300000	21953000	Q5U2N3	Q5U2N3
Membrane-associated progesterone receptor component 1	Pgrmc1	-5.48807	1.63866	0.663771		0.459606	0.703956	0.254709		1.83137	2.05449	2.12783	1.97771	1.97766	2.11303	1.91146	1.9229	2.02326	1.82526	1.9325	1.97247	11	0	117.96	7097700000	23	7094200000	886770000	P70580;A0A0H2UHK2	P70580;A0A0H2UHK2
Membrane-associated progesterone receptor component 2	Pgrmc2	-5.49204	1.15349	0.585095		0.459868	0.75745	0.23837		-1.20022	-1.24132	-1.21539	-1.49658	-1.29274	-1.22413	-1.41458	-1.33035	-1.12934	-1.40685	-1.2962	-1.09986	5	0	8.0522	703870000	5	703870000	58656000	Q5XIU9	Q5XIU9
Mesencephalic astrocyte-derived neurotrophic factor	Manf	-5.496	0.212724	0.933514		0.460129	0.0132473	0.956015		0.153906	0.274206	0.18598	0.276567	0.490145	0.573769	0.410275	0.278828	0.224133	0.270094	0.0834713	0.0589695	6	0	59.899	1143200000	9	1143200000	114320000	P0C5H9	P0C5H9
Metabotropic glutamate receptor 1	Grm1	-5.49997	0.438649	0.836834		0.46039	1.01838	0.239058		0.217257	0.217789	0.150154	0.0724659	0.222963	0.0897617	0.135418	0.243439	0.163351	0.0941792	0.147993	0.230953	6	0	17.785	623350000	7	623350000	11761000	P23385;G3V7U1	P23385;G3V7U1
Metabotropic glutamate receptor 2	Grm2	-5.50394	0.181055	0.925023		0.460652	0.945686	0.134956		-1.37959	-1.16879	-1.31315	-0.417362	-0.472157	-0.417009	0.0391178	0.295998	0.406017	0.0391273	0.268343	0.362341	5	0	31.636	493510000	7	493510000	12338000	P31421	P31421
Metabotropic glutamate receptor 3	Grm3	-5.5079	0.328821	0.933644		0.460913	1.3066	0.106148		3.28171	3.33923	3.41499	3.26108	3.36022	3.37379	3.19588	3.455	3.47771	3.22472	3.48169	3.44549	19	0	105.42	5723600000	40	5641300000	137590000	P31422;A0A0G2JV93	P31422;A0A0G2JV93
Metabotropic glutamate receptor 5	Grm5	-5.51187	0.25936	0.97123		0.461174	0.354839	0.673724		3.02131	2.98841	3.00687	2.99692	3.0549	3.04998	3.0284	3.0245	3.05644	3.00074	3.06191	3.04574	21	0	145.64	3976100000	38	3912000000	64131000	P31424;A0A0H2UHW6;A0A0H2UHN1	P31424;A0A0H2UHW6;A0A0H2UHN1
Metabotropic glutamate receptor 7	Grm7	-5.51584	0.555508	0.891927		0.461436	1.00043	0.113869		0.815403	0.828714	0.905832	0.837307	0.95381	1.01826	0.820507	1.21035	1.17985	0.821587	1.07148	1.08969	11	0	57.029	1102700000	13	1102700000	24504000	P35400;F1LZS5;D3ZMI1	P35400;F1LZS5
Metalloproteinase inhibitor 2	Timp2	-5.5198	0.209477	0.89057		0.461697	0.548057	0.322506		-2.23762	-2.08983	-2.18894	-2.0874	-2.00601	-2.08762	-2.37201	-2.23281	-2.12513	-2.30862	-2.39433	-2.13032	1	0.00023047	3.2562	86425000	1	86425000	7856800	P30121	P30121
Methionine adenosyltransferase 2 subunit beta	Mat2b	-5.52377	0.277985	0.935577		0.461959	0.294388	0.681834		1.05165	1.00459	1.08039	0.907558	0.918116	0.948812	0.958622	1.04268	0.994558	0.964312	0.998409	1.01315	5	0	15.979	355810000	8	355810000	22238000	A0A0G2JT30;Q5U2R0	A0A0G2JT30;Q5U2R0
Methionine aminopeptidase 1	Metap1	-5.52774	0.543033	0.914405		0.46222	0.545133	0.331116		-1.11329	-1.10789	-1.17353	-1.26502	-1.22706	-1.20187	-1.07191	-1.24126	-1.27243	-1.08997	-1.23654	-1.2618	3	0	8.3371	93939000	4	93939000	3914100	D3ZE72	D3ZE72
Methionine aminopeptidase 2;Methionine aminopeptidase	Metap2	-5.53171	0.809545	0.660824		0.462481	0.399234	0.368935		-2.25478	-2.37433	-2.24217	-2.53751	-2.3248	-2.03355	-2.37167	-2.31534	-2.24742	-2.46576	-2.33816	-2.34712	3	0	27.992	165310000	3	165310000	6887900	P38062;Q6IRK1;F1LRI8	P38062;Q6IRK1;F1LRI8
Methionine synthase	Mtr	-5.53567	0.655701	0.710109		0.462743	0.542902	0.228009		-0.949066	-1.05738	-0.794313	-1.43536	-1.17886	-0.943681	-1.27905	-0.993427	-0.932978	-1.02978	-0.983015	-1.05598	2	0.0017275	2.1981	223780000	2	223780000	3151800	Q9Z2Q4;G3V8A4	Q9Z2Q4;G3V8A4
Methyl-CpG-binding protein 2	Mecp2	-5.53964	0.466547	0.821695		0.463004	1.34711	0.0721773		2.11488	2.01613	1.90705	2.40338	2.27063	2.36555	2.3795	1.99044	1.92166	2.29646	2.0407	1.8611	6	0	30.591	995310000	10	995310000	45242000	Q00566;A0A0G2JWK2	Q00566;A0A0G2JWK2
Methylcrotonoyl-CoA carboxylase beta chain, mitochondrial	Mccc2	-5.54361	0.921933	0.739949		0.463265	1.12673	0.203202		2.4358	2.59881	2.58728	2.42467	2.56334	2.71969	2.4412	2.48587	2.53951	2.43419	2.45736	2.59045	18	0	187.66	2536500000	33	2536500000	87465000	Q5XIT9	Q5XIT9
Methylcrotonoyl-CoA carboxylase subunit alpha, mitochondrial	Mccc1	-5.54757	0.396289	0.885996		0.463527	1.49084	0.170804		1.28645	1.42804	1.35262	1.25899	1.40645	1.45456	1.2546	1.31909	1.41034	1.27371	1.31844	1.40706	15	0	102.85	1672300000	16	1672300000	44009000	Q5I0C3;F1LP30	Q5I0C3;F1LP30
Methylmalonate-semialdehyde dehydrogenase [acylating], mitochondrial	Aldh6a1	-5.55154	0.398734	0.922383		0.463788	0.120072	0.885829		3.66276	3.68944	3.69138	3.75309	3.75072	3.71943	3.67363	3.6845	3.74767	3.69362	3.6327	3.68587	21	0	323.31	9850300000	45	9673100000	333560000	Q02253;G3V7J0	Q02253;G3V7J0
[truncated: 3,048 more rows]

## Sheet: Protein_Groups_PALM_Norm.
Protein names	Gene names	Ratio cLTP/ 37C	Log2FC PALM Stim 37oC vs PALM Ctlr 37oC	p Value cLTP/ 37C	-Log10 p-value PALM Stim 37oC vs PALM Ctlr 37oC	q-value PALM Stim 37oC vs PALM Ctlr 37oC	T-test Significant (2-sided, paired, S0=0.1, FDR=0.05) PALM Stim 37oC vs PALM Ctlr 37oC	Log2FC PALM Ctlr 37oC vs PALM Ctlr 4oC	-Log10 p-value PALM Ctlr 37oC vs PALM Ctlr 4oC	q-value PALM Ctlr 37oC vs PALM Ctlr 4oC	T-test Significant (2-sided, paired, S0=0.1, FDR=0.05) PALM Ctlr 37oC vs PALM Ctlr 4oC	PALM Ctlr 4oC_1	PALM Ctlr 37oC_1	PALM Stim 37oC_1	PALM Ctlr 4oC_2	PALM Ctlr 37oC_2	PALM Stim 37oC_2	PALM Ctlr 4oC_3	PALM Ctlr 37oC_3	PALM Stim 37oC_3	PALM Ctlr 4oC_4	PALM Ctlr 37oC_4	PALM Stim 37oC_4	Razor + unique peptides INPUT	Razor + unique peptides PALM	Q-value	Score	Intensity	MS/MS count	Intensity INPUT	Intensity PALM	iBAQ INPUT	iBAQ PALM	Protein IDs	Majority protein IDs
[truncated: 710 more rows]

[truncated: 1 more sheets: DifferentiallyPalmProteins]
